# Supplementary material for: Cyanobacterial circadian regulation enhances bioproduction under subjective nighttime through rewiring of carbon partitioning dynamics, redox balance orchestration, and cell cycle modulation
Source: Microb Cell Fact. 2025 Mar 8;24:56. doi: 10.1186/s12934-025-02665-5 (PMC11889915; doi:10.1186/s12934-025-02665-5)
Supplement: Supplementary file 2 — Supplementary Material 2 [file 12934_2025_2665_MOESM2_ESM.xlsx]

## Sheet: Dataset 1. Normalized_counts
	SbjDay_T0_A	SbjDay_T0_B	SbjDay_T0_C	SbjDay_T2_A	SbjDay_T2_B	SbjDay_T2_C	SbjDay_T4_A	SbjDay_T4_B	SbjDay_T4_C	SbjDay_T8_A	SbjDay_T8_B	SbjDay_T8_C	SbjNght_T0_A	SbjNght_T0_B	SbjNght_T0_C	SbjNght_T2_A	SbjNght_T2_B	SbjNght_T2_C	SbjNght_T4_A	SbjNght_T4_B	SbjNght_T4_C	SbjNght_T8_A	SbjNght_T8_B	SbjNght_T8_C
SYNPCC7942_RS00005	634.91	610.326	577.533	1018.51	923.641	861.264	1019.84	1008.72	1051.84	1084.82	1135.16	1119.61	940.922	938.46	948.591	1391.25	1524.53	1005.35	1259.78	1257.31	1219.78	996.961	990	966.332
SYNPCC7942_RS00010	315.886	303.472	299.972	273.769	272.209	234.497	248.338	231.37	259.604	165.817	213.11	248.551	490.138	483.797	461.795	421.781	454.636	350.684	331.997	280.658	276.928	193.503	210.908	192.583
SYNPCC7942_RS00015	2148.44	1852.11	2001.54	3113.21	3095.08	2480.05	2740.54	2923.34	2490.86	2498.93	2580.88	2386.09	1379.54	1407.25	1381.71	2699.76	2868.47	2431.01	2877.04	2749.01	2923.03	3439.59	2993.05	3197.55
SYNPCC7942_RS00020	4823.02	5155.64	4058.25	3406.91	4014.57	3236.49	2199.72	2404.29	2368.89	1939.59	1753.07	1505.99	1608.51	1652.68	1578.78	1774.36	1965.55	2204.3	1880.22	2216.48	2167.26	3686.37	3407.95	2847.72
SYNPCC7942_RS00025	288.691	287.411	303.42	447.891	682.601	841.812	668.856	843.459	971.277	957.536	1234.75	1026.97	668.305	740.703	686.809	633.122	714.168	756.56	601.54	742.252	867.832	286.048	300.803	341.863
SYNPCC7942_RS00030	28.2415	28.7411	35.3416	39.8591	42.5976	45.3865	48.5638	47.743	50.3542	37.3672	33.198	38.4124	30.0523	27.3681	37.5024	63.8518	35.3908	37.361	50.9501	32.8976	51.8662	19.6307	26.5076	28.4886
SYNPCC7942_RS00035	77.4026	76.0794	66.3732	36.7124	55.0652	61.596	54.0824	58.7606	70.4959	49.0445	56.7578	51.9697	69.4064	63.5645	75.7402	59.3552	63.522	44.1539	54.2372	49.3464	64.8327	43.4681	43.7951	37.6049
SYNPCC7942_RS00040	168.403	170.756	150.848	163.632	160.001	169.659	199.774	178.73	227.154	155.308	139.217	190.932	155.986	156.263	136.774	165.475	148.823	187.654	156.137	148.039	168.565	120.589	149.825	147.001
SYNPCC7942_RS00045	1150.58	996.64	914.571	2708.32	2629.62	2143.97	2504.35	2603.83	2014.17	2287.58	2031.5	1666.42	544.519	609.16	525.034	2822.07	2819.47	2452.24	2346.17	2259.65	2089.47	3177.38	2196.67	2103.59
SYNPCC7942_RS00050	417.346	384.623	357.726	537.049	557.925	553.283	434.867	401.53	475.568	450.742	554.728	451.91	353.472	344.308	354.435	348.936	467.34	337.947	439.65	551.035	444.567	455.714	488.661	501.398
SYNPCC7942_RS00055	261.495	312.771	215.497	397.542	590.133	679.717	384.096	368.478	438.641	402.866	388.738	364.918	193.909	199.522	208.102	266.199	267.7	457.672	340.215	421.501	409.372	304.276	300.803	304.258
SYNPCC7942_RS00060	1096.19	900.272	933.535	6526.41	5213.53	4508.4	4461.25	4659.22	3615.44	4132.58	3950.56	3649.18	1114.08	1132.68	1020.65	6847.43	7153.48	6303.82	5184.58	4995.3	4271.55	4747.83	4016.47	3876.72
SYNPCC7942_RS00065	313.794	286.566	365.484	304.188	240.001	262.594	473.497	390.513	415.143	427.388	452.992	625.896	633.96	610.926	572.096	374.117	345.741	260.678	553.055	567.484	586.273	1254.96	1040.71	1351.5
SYNPCC7942_RS00070	290.783	340.666	357.726	271.671	383.379	382.544	381.888	394.185	464.378	453.078	486.19	467.727	558.114	560.604	531.652	315.662	318.517	377.856	378.017	438.977	408.446	681.467	553.202	546.98
SYNPCC7942_RS00075	127.61	141.169	150.848	139.507	125.715	138.321	179.907	154.246	130.921	192.675	160.635	229.345	317.695	300.166	295.607	161.878	137.026	140.104	193.939	152.151	147.263	199.112	175.181	181.187
SYNPCC7942_RS00080	213.38	190.198	199.982	134.262	157.923	131.837	188.737	173.833	179.037	224.203	225.96	231.604	67.9754	97.1125	71.3281	116.012	110.71	108.687	189.83	154.208	142.632	224.351	214.366	249.56
SYNPCC7942_RS00085	209.196	214.713	224.979	70.2779	109.091	97.2569	102.646	97.9343	140.992	129.618	126.367	116.367	212.512	176.568	198.542	96.2273	109.802	118.027	103.544	111.029	109.289	78.5229	87.5903	94.582
SYNPCC7942_RS00090	94.1383	71.8527	107.749	76.5715	64.4159	64.8379	103.75	97.9343	88.3997	67.7281	87.814	83.6034	125.933	96.2296	101.477	123.207	98.9128	123.971	129.019	96.6367	95.3967	137.415	81.8277	86.6052
SYNPCC7942_RS00095	1112.92	1097.23	1053.35	1863.94	1639.49	1418.87	2178.75	2087.22	1494.96	2190.65	1876.22	1446.11	598.183	642.708	591.215	2434.46	2437.43	1924.94	2233.59	2022.17	1942.2	2535.17	2139.05	1876.83
SYNPCC7942_RS00100	1362.91	1366.89	714.589	3036.64	4400.02	3724.94	1749.4	2038.26	4404.32	2085.56	1821.61	1579.43	1325.88	1688.87	1571.43	3305.9	4323.12	4096.12	3944.52	4058.74	2699.82	2005.14	994.61	993.681
SYNPCC7942_RS00105	91.0003	69.3168	76.7171	122.724	191.17	424.688	186.529	146.901	243.938	192.675	109.232	143.482	83.717	96.2296	100.742	324.655	362.983	441.539	298.305	531.502	526.071	234.167	121.013	101.419
SYNPCC7942_RS00110	63.8048	71.0074	87.061	49.2995	65.4549	56.1929	77.2606	84.4683	78.3288	58.3863	79.2468	70.0461	104.467	100.644	77.2109	50.362	49.0026	43.3048	64.0985	60.655	46.3091	60.2944	46.1001	66.0934
SYNPCC7942_RS00115	501.025	450.559	555.121	416.423	473.769	511.139	547.447	640.245	619.917	491.613	552.586	528.735	595.321	591.503	544.888	302.172	295.831	380.403	313.097	341.313	363.989	325.309	291.583	372.63
SYNPCC7942_RS00120	639.094	652.592	594.773	447.891	537.146	677.556	674.375	767.56	777.693	621.23	707.867	664.308	711.953	698.327	618.422	273.393	273.144	268.32	341.037	395.799	400.11	417.854	461.001	476.329
SYNPCC7942_RS00125	217.564	206.26	202.568	179.366	181.819	169.659	232.886	204.438	177.918	205.52	180.983	201.1	295.514	300.166	291.195	232.924	210.53	181.71	201.335	204.582	184.31	203.318	233.958	180.048
SYNPCC7942_RS00130	437.22	415.901	452.545	336.705	344.937	312.303	271.516	297.475	279.746	207.855	291.286	303.91	408.568	429.943	442.676	268.897	309.443	275.962	334.463	285.798	296.378	234.167	277.753	290.583
SYNPCC7942_RS00135	488.473	483.527	374.104	381.809	703.38	689.443	253.856	390.513	430.809	274.416	319.129	216.917	376.369	417.584	347.817	333.648	326.684	481.447	249.82	328.976	355.654	284.646	260.466	227.908
SYNPCC7942_RS00140	145.391	152.159	169.812	172.024	127.793	95.0956	163.351	118.745	119.731	131.953	160.635	183.024	122.356	141.254	122.802	160.978	183.306	115.479	212.018	142.899	164.86	203.318	225.891	192.583
SYNPCC7942_RS00145	41.8392	43.957	37.0656	44.0548	67.5328	46.4672	65.1197	67.3298	38.0454	30.3609	46.0488	31.6337	19.3193	29.1337	25.0016	49.4626	49.9101	40.7574	58.3461	52.4306	52.7923	33.6527	47.2526	66.0934
SYNPCC7942_RS00150	40.7933	60.0182	46.5474	84.9629	72.7276	76.7249	104.854	82.0199	70.4959	61.8895	53.5451	63.2675	21.4659	38.845	25.0016	55.7579	82.5785	118.876	93.6825	82.244	65.7589	57.49	79.5227	82.047
SYNPCC7942_RS00155	202.92	210.486	212.049	211.883	175.585	162.095	181.011	177.506	156.658	224.203	191.692	271.146	170.296	194.225	180.159	166.374	168.787	138.406	225.167	186.077	189.867	272.026	283.516	322.49
SYNPCC7942_RS00160	377.599	332.213	295.662	244.399	268.053	205.32	267.101	290.13	254.009	245.223	234.528	241.772	259.022	240.133	278.695	233.823	269.515	238.601	285.156	288.882	326.016	312.69	313.481	298.56
SYNPCC7942_RS00165	102.506	129.335	177.57	56.6419	65.4549	49.7091	84.9867	80.7958	72.7339	78.2377	115.657	194.321	274.764	281.626	275.753	102.523	111.617	126.518	128.197	120.282	130.592	43.4681	47.2526	61.5353
SYNPCC7942_RS13645	238.484	285.72	376.689	163.632	203.637	226.933	210.811	277.888	315.553	325.796	356.611	567.148	690.487	645.356	720.635	274.293	292.201	485.693	344.324	382.435	363.063	93.9471	156.74	183.466
SYNPCC7942_RS00170	543.91	633.149	742.173	854.874	833.251	972.569	1801.28	1980.72	1962.7	3419.1	3433.31	4043.47	4393.36	5060.44	4480.44	2393.99	2221.45	3453.34	2637.9	2792.18	2490.5	367.375	588.929	766.912
SYNPCC7942_RS00175	340.99	378.706	509.436	359.781	362.599	398.753	976.795	941.393	857.141	1391.93	1422.16	1834.76	2507.22	2617.62	2856.8	1298.62	1259.55	1586.14	1489.88	1505.07	1387.42	178.079	339.988	381.747
SYNPCC7942_RS00180	337.852	349.965	299.11	470.967	690.913	718.62	492.261	750.421	740.767	565.179	640.4	636.064	402.844	474.968	461.795	388.507	368.427	515.412	546.481	621.97	658.515	305.679	452.934	546.98
SYNPCC7942_RS00185	56.483	56.6369	64.6492	74.4736	68.5718	106.983	61.8085	95.4859	82.8048	60.7218	62.1124	102.81	68.6909	82.987	81.6229	59.3552	62.6145	64.5326	79.7123	89.4404	103.732	71.512	71.4552	92.3029
SYNPCC7942_RS00190	133.886	148.777	168.088	110.137	141.299	123.192	128.032	142.005	143.23	105.095	112.445	126.535	148.83	171.271	163.981	133.099	125.229	171.521	155.316	154.208	120.404	102.36	111.793	125.35
SYNPCC7942_RS00195	1804.32	1688.12	1910.17	2246.8	2977.68	3391.02	3299.03	4653.1	5634.08	5330.67	7455.62	9115.03	14385	15508.9	13780.3	5045.19	5409.35	6596.76	4086.69	5190.63	6025.74	1135.78	1304.63	1696.78
SYNPCC7942_RS00200	222.794	260.36	256.011	221.323	246.235	266.916	355.399	391.737	425.214	332.802	454.063	588.613	1088.32	1262.46	1064.77	386.708	521.787	512.015	400.205	474.959	507.547	201.916	164.808	234.746
SYNPCC7942_RS00205	314.84	313.616	381.861	323.069	326.235	398.753	449.215	528.845	654.605	562.844	519.388	510.659	888.689	827.222	768.432	453.258	447.376	483.146	391.165	473.931	493.655	322.505	339.988	251.839
SYNPCC7942_RS00210	928.831	827.574	880.091	1896.46	1901.31	1950.54	1871.91	1870.54	1676.24	1679.19	1866.58	1370.42	404.99	481.148	440.47	2441.66	2171.54	1596.33	1662.45	1919.37	1714.36	2396.35	2004.2	1856.31
SYNPCC7942_RS00215	62.7589	66.7808	56.0293	63.9844	60.26	68.0798	77.2606	52.6397	81.6858	73.5668	69.6087	59.8781	85.1481	84.7527	61.7687	73.7443	72.5965	67.9291	56.7025	56.5428	63.9065	63.0988	58.7777	39.884
SYNPCC7942_RS00220	501.025	573.977	537.02	322.02	433.249	496.01	333.324	373.374	473.33	314.118	272.009	300.52	324.135	393.747	326.492	314.762	299.461	313.323	214.484	260.097	213.022	274.83	278.906	259.816
SYNPCC7942_RS00225	226.978	223.166	243.081	200.345	209.871	196.675	258.271	222.8	233.868	180.998	183.124	245.161	399.981	364.613	423.557	228.427	246.828	281.057	267.077	217.947	200.981	136.013	139.453	142.443
SYNPCC7942_RS00230	1201.83	1110.76	1146.45	855.922	847.796	1001.75	816.755	848.356	924.28	745.009	924.189	1169.32	1146.28	1228.91	1280.23	648.41	683.315	562.962	732.202	681.597	777.066	612.759	713.4	924.169
SYNPCC7942_RS00235	14040.2	15884.5	17251.9	7356.11	6686.79	7522.28	10056	8287.69	7003.72	8623.66	7224.31	8820.16	12629.1	12746.5	13700.2	8052.52	6352.2	10530.7	7898.09	7927.3	7729.91	9143.72	10182.4	10185.2
SYNPCC7942_RS00240	37210.8	41837.7	43928.7	37589.3	38535.3	40520.5	36773.9	39659.7	36730.6	44463.5	46348.7	45403.4	26762.3	29197.3	28312.9	33729.9	31487.8	36391.3	34006.7	36843.3	37240.8	40484.2	40882.8	43169.3
SYNPCC7942_RS00245	117110	131061	138596	87036.6	98291.4	104565	88365.2	102073	95235.5	92864.6	100245	102657	79798.8	90695.1	83706.9	86496.7	82128.4	92239.2	75346.2	88264.3	90271.2	78731.9	82065.2	86548.2
SYNPCC7942_RS00250	4470.52	4617.17	5169.35	4313.18	4277.42	4387.37	4214.02	4131.6	4055.2	3839.48	3658.2	3893.21	4215.9	4268.53	4672.36	4485.81	4442.91	5048.83	5393.32	4925.39	4937.47	4641.27	4903.9	4833.94
SYNPCC7942_RS00255	2565.79	3136.16	3600.53	2005.54	2571.44	2742.64	2616.93	3059.22	3215.96	2265.39	2427.74	2763.43	1544.11	1576.75	1594.22	1624.17	1858.47	2582.15	2950.18	3288.73	3402.79	1787.8	2563.17	3004.97
SYNPCC7942_RS00260	1753.06	1949.32	2192.04	1563.95	1485.72	1729.01	1655.58	1711.4	1746.73	1938.43	2033.64	2271.98	1295.11	1329.56	1406.71	1152.93	1242.31	1460.48	1830.1	1897.78	1781.97	1709.28	2225.48	2422.67
SYNPCC7942_RS00265	1570.02	1761.66	1851.55	1233.54	1542.86	1915.96	1590.47	1794.65	1727.71	1366.24	1504.62	1452.89	1076.87	1076.18	1128.01	970.367	1090.76	1283.86	1595.07	1682.92	1716.21	954.895	1423.34	1397.08
SYNPCC7942_RS00270	1313.75	1421.84	1773.97	989.136	1027.54	1158.44	1154.49	1235.2	1141.36	914.33	1028.07	1329.75	1041.81	1040.87	1202.28	854.355	897.474	996.01	1208.01	1267.59	1230.9	811.871	924.308	1153.22
SYNPCC7942_RS00275	5071.96	6518.31	7082.97	2710.42	3340.28	3700.08	3070.56	3710.48	3758.66	3495	3647.49	4986.83	4404.09	5759.65	4883.4	2367.91	2296.77	4053.67	2941.14	3578.64	3547.27	1956.06	2485.95	3106.39
SYNPCC7942_RS00280	1311.66	1349.99	1480.04	633.55	724.159	760.765	799.096	790.819	766.504	722.823	804.248	962.569	993.871	1228.03	1142.72	541.391	590.754	655.516	856.291	839.917	937.296	673.054	742.212	860.354
SYNPCC7942_RS00285	812.727	868.995	939.569	466.771	442.6	475.478	464.667	543.535	514.732	629.404	540.806	643.972	762.755	750.415	806.67	323.755	312.165	416.066	465.125	486.268	425.117	558.074	593.539	615.353
SYNPCC7942_RS00290	292.875	266.278	309.454	87.0607	88.3121	106.983	124.721	108.952	97.3515	121.444	142.43	143.482	409.283	391.098	356.641	97.1266	106.172	99.3463	129.841	89.4404	113.92	116.382	147.52	158.396
SYNPCC7942_RS00295	188.277	190.198	184.466	113.284	107.014	131.837	108.165	107.728	114.136	137.792	158.494	187.543	220.383	221.593	237.515	90.8314	108.895	73.0238	132.306	156.264	151.894	140.22	153.283	166.373
SYNPCC7942_RS00305	260.449	208.796	249.977	283.21	261.819	238.82	251.649	296.251	298.769	156.475	209.897	282.444	245.427	248.078	265.458	228.427	299.461	231.808	378.839	349.537	351.023	129.002	180.943	245.002
SYNPCC7942_RS00310	629.681	664.426	832.682	1069.9	817.666	847.215	1103.72	1068.71	985.824	1053.29	1059.12	1277.78	736.281	837.816	826.524	1039.61	1042.67	928.081	1217.05	990.012	962.303	803.458	1064.91	1199.94
SYNPCC7942_RS00315	30.3334	32.1224	37.9275	16.7828	27.0131	17.2901	17.6596	20.811	27.9746	12.845	22.489	31.6337	50.0871	34.4308	49.2679	28.7783	43.5579	26.3225	25.4751	32.8976	32.4164	23.8373	16.135	31.9072
SYNPCC7942_RS00320	6980.88	7067.77	6232.19	7298.42	7323.67	7004.66	5933.62	5656.93	5747.1	5925.04	5473.38	5703.11	4620.89	4748.8	4854.73	6467.91	6755.11	6831.97	7185.61	7567.48	7218.66	8953.02	7600.76	7437.79
SYNPCC7942_RS00325	550.186	572.286	499.954	491.946	642.081	675.395	485.638	576.588	499.067	372.505	447.637	358.139	287.643	301.049	312.52	367.822	404.726	548.527	444.581	530.474	603.87	409.441	356.124	443.282
SYNPCC7942_RS00330	381.783	343.202	343.934	313.628	318.963	336.076	222.952	287.682	296.531	223.036	225.96	214.657	197.486	230.421	201.484	252.709	262.255	277.66	284.334	282.714	313.976	232.764	263.923	279.188
SYNPCC7942_RS00335	155.851	120.036	130.16	110.137	96.6239	130.756	102.646	123.642	133.159	95.7536	107.09	111.848	128.08	133.309	158.098	103.422	119.784	106.988	104.366	129.534	122.256	86.9361	114.098	120.791
SYNPCC7942_RS00340	98.3222	74.3887	123.265	27.272	37.4028	43.2253	51.875	52.6397	73.8529	53.7154	68.5378	197.711	259.737	293.103	267.664	54.8586	118.877	115.479	95.326	82.244	100.028	16.8263	16.135	56.9771
SYNPCC7942_RS00345	67.9888	50.7196	74.1311	32.5167	38.4417	37.8221	54.0824	35.5012	48.1163	42.0381	47.1197	67.7866	141.675	144.786	135.303	36.8721	49.0026	65.3817	65.7421	61.683	77.7992	36.4571	41.4901	64.9539
SYNPCC7942_RS00350	398.519	332.213	299.11	436.353	351.171	379.302	376.37	366.029	367.027	453.078	485.119	420.277	190.331	188.045	187.512	315.662	377.502	257.281	497.996	460.567	466.795	593.129	637.334	698.539
SYNPCC7942_RS00355	346.22	340.666	360.312	409.081	446.755	389.027	459.149	427.238	431.928	345.647	314.845	257.589	200.348	210.116	197.807	411.889	466.433	415.217	454.442	431.781	417.708	413.648	384.936	389.723
SYNPCC7942_RS00360	1675.66	1739.68	1550.72	2597.14	2562.09	2213.13	2294.64	2405.51	2231.25	1931.42	1916.92	1491.3	1080.45	1167.12	1117.72	2554.07	2617.1	2159.3	2170.31	2217.5	2102.43	2194.44	2160.94	1791.36
SYNPCC7942_RS00365	17.7817	29.5864	26.7217	37.7613	35.3249	37.8221	23.1782	29.3803	27.9746	25.69	35.3398	31.6337	15.7417	16.774	12.5008	17.0871	19.0566	15.284	27.9404	26.7293	37.9734	15.4242	21.8976	35.3258
SYNPCC7942_RS00370	1641.14	1726.16	1506.76	2032.82	2325.21	2533	2004.36	2250.04	2205.52	2175.47	2193.21	2085.57	1252.89	1261.58	1272.14	1724.9	1626.16	1885.03	2130.04	2387.13	2412.7	2302.41	2215.11	2277.94
SYNPCC7942_RS00375	357.725	332.213	308.592	520.267	551.691	578.138	424.933	412.548	441.998	307.112	376.958	364.918	238.272	234.836	262.517	394.802	455.543	389.743	564.56	637.391	589.978	523.019	422.969	462.654
SYNPCC7942_RS00380	352.496	300.091	320.66	656.627	584.938	581.38	613.67	544.759	503.542	636.411	475.481	535.514	244.711	242.781	254.428	562.975	535.399	509.468	736.311	608.606	597.387	1078.29	868.988	785.144
SYNPCC7942_RS00385	406.887	466.62	392.205	317.824	255.586	237.739	251.649	188.523	260.723	274.416	297.711	316.337	417.87	376.09	400.026	246.414	266.792	264.923	293.374	242.62	230.619	431.876	412.596	446.7
SYNPCC7942_RS00390	1323.17	1229.1	1261.09	1417.1	1087.8	1069.83	1132.42	1067.48	977.991	1366.24	1401.81	1546.66	1339.47	1233.33	1264.79	964.072	990.035	823.64	993.527	1029.08	1013.24	1604.11	1629.64	1937.22
SYNPCC7942_RS00395	1198.69	1235.02	1195.58	605.229	599.483	609.476	525.372	521.5	514.732	430.891	410.156	436.093	966.681	991.43	997.123	629.524	798.562	528.149	538.263	534.586	527.923	365.973	474.831	487.724
SYNPCC7942_RS00400	308.564	215.558	241.357	197.198	148.572	189.111	129.136	145.677	161.134	149.469	177.77	189.802	216.09	177.451	208.102	182.562	208.715	151.991	147.098	153.179	176.901	150.035	192.468	263.234
SYNPCC7942_RS00405	1764.57	1923.96	1668.81	2035.96	2232.74	2205.57	1740.57	1895.03	1939.2	2101.91	2196.42	1748.89	845.041	752.18	781.668	1576.51	1644.31	1425.66	1816.12	1887.5	2068.16	2111.71	2366.09	2560.55
SYNPCC7942_RS00410	67.9888	103.975	110.335	121.675	114.286	104.821	64.0159	97.9343	95.1136	58.3863	84.6013	84.7332	62.9667	46.7906	77.2109	89.0327	75.3189	79.8167	106.009	87.3843	85.2087	105.165	93.3528	124.21
SYNPCC7942_RS00415	281.369	257.825	262.907	219.225	180.78	168.579	278.138	216.68	177.918	238.216	224.89	265.497	234.694	225.124	247.81	235.622	242.291	169.823	322.136	245.704	243.586	245.384	245.483	349.839
SYNPCC7942_RS00420	572.152	571.441	674.076	532.854	542.34	596.509	593.803	623.107	651.248	533.651	487.261	690.293	699.073	634.762	655.925	616.035	642.479	756.56	657.421	648.7	715.012	586.118	537.067	621.05
SYNPCC7942_RS00425	3006.15	3297.62	3716.04	2914.96	3271.7	3288.36	2605.89	3458.3	3734.05	2226.85	2757.57	3924.84	3005.23	3310.65	3198	3059.49	4049.98	5865.68	3289.57	3814.07	4207.64	2003.74	2004.2	2538.9
SYNPCC7942_RS00430	2495.71	2492.87	2376.51	2755.52	2619.23	2399	2193.1	2039.48	2067.88	2091.4	2236.04	2146.57	1914.76	1943.13	2061.9	2386.8	2687.89	2162.69	2184.28	2390.22	2411.78	2282.77	2645	2788.46
SYNPCC7942_RS00435	710.221	632.304	706.832	582.153	591.172	624.605	634.641	667.177	613.203	613.056	685.378	646.232	594.606	607.394	630.188	551.284	563.53	464.465	586.748	581.876	660.367	587.52	617.742	610.795
SYNPCC7942_RS00440	2332.54	2638.26	3181.6	3335.58	5636.39	8171.74	4109.16	6139.25	7285.7	3385.24	3779.22	5168.72	2961.58	3274.46	3425.22	1798.64	1762.28	3690.25	2417.66	3418.27	3117.53	970.319	1395.68	1889.36
SYNPCC7942_RS00445	696.623	878.294	1065.42	714.318	1348.58	2028.35	975.691	1538.79	2019.76	753.183	974.521	1360.25	850.05	1026.74	983.152	419.083	456.451	672.498	622.906	873.843	889.134	207.525	282.363	438.724
SYNPCC7942_RS00450	1098.28	1086.24	1011.11	996.478	1246.76	1357.27	1105.93	1418.82	1622.53	989.064	1104.1	1208.86	912.301	1026.74	1072.86	711.363	745.022	808.356	873.548	976.648	1095.67	867.959	842.48	945.82
SYNPCC7942_RS00455	476.967	503.814	443.063	506.631	505.977	648.379	522.061	520.276	580.752	672.61	650.038	622.507	365.636	367.262	384.584	348.936	405.633	337.098	465.947	437.949	482.541	639.401	624.657	631.306
SYNPCC7942_RS00460	188.277	210.486	239.633	126.92	137.144	126.434	130.239	134.66	157.777	133.121	146.714	108.458	308.394	287.806	313.256	116.912	141.563	132.462	130.662	166.544	150.968	134.611	125.623	126.489
SYNPCC7942_RS00465	347.266	334.749	328.418	330.411	471.691	623.525	376.37	489.671	497.948	332.802	329.838	369.437	404.99	335.479	365.465	235.622	227.772	377.006	255.572	336.172	509.4	511.801	328.463	323.63
SYNPCC7942_RS00470	186.185	163.993	196.534	167.828	128.832	119.95	139.069	146.901	121.969	178.662	150.997	189.802	249.005	240.133	218.396	196.052	157.897	144.349	180.791	122.338	145.41	152.839	205.146	156.117
SYNPCC7942_RS00475	110.874	65.9354	88.7849	70.2779	63.3769	56.1929	86.0904	67.3298	52.5922	51.38	41.7652	42.9315	65.1133	77.69	74.2695	62.9524	58.9847	53.4942	67.3856	84.3001	78.7254	67.3054	80.6752	61.5353
SYNPCC7942_RS00480	5338.69	5350.92	4509.93	5583.43	5792.24	5170.82	5106.93	4758.38	4063.03	4122.07	3721.39	2962.27	2639.59	2818.03	2772.24	3157.51	2759.58	3494.1	3884.54	4001.17	4179.86	6810.46	6243.11	5535.9
SYNPCC7942_RS00490	3383.75	3652.65	3931.53	2434.55	3068.07	3831.92	3914.91	4102.22	4228.64	3166.87	3318.73	4107.87	7709.84	8520.29	8015.96	2359.82	2339.42	3146.81	2654.34	3143.78	3450.03	1413.41	1722.99	1982.8
SYNPCC7942_RS00495	629.681	671.189	663.732	1169.55	1542.86	1481.55	952.513	1002.6	1028.35	854.776	726.072	674.476	608.916	531.47	509.592	962.273	862.991	1316.13	928.607	929.357	1030.84	1139.98	894.343	797.679
SYNPCC7942_RS00500	2983.14	3065.15	3030.76	3777.18	4622.36	4356.03	3579.37	4397.25	4556.5	3854.66	4354.29	4635.47	2570.18	2882.47	2815.62	3465.98	3816.76	5079.4	3778.53	4223.23	4429.93	3605.04	3441.37	3556.51
SYNPCC7942_RS00505	256.265	242.609	313.764	230.763	191.17	192.352	203.085	215.455	215.964	269.745	260.229	259.848	183.176	176.568	202.954	182.562	198.733	240.299	228.454	222.059	206.538	283.243	285.821	272.351
SYNPCC7942_RS00510	554.37	622.16	727.519	269.574	421.82	496.01	282.553	560.674	626.631	207.855	369.461	512.918	396.404	555.307	502.974	331.849	438.301	901.759	293.374	432.809	657.589	98.1537	134.843	227.908
SYNPCC7942_RS00515	3203.84	3170.82	3183.33	3153.07	3137.68	2879.88	2215.17	2090.9	2067.88	1801.8	1457.5	1347.82	2191.67	2150.6	2047.19	2974.95	2852.14	3314.94	2605.85	2726.39	2601.64	3808.36	2543.57	2369.11
SYNPCC7942_RS00520	491.611	567.214	569.775	446.842	441.561	526.268	385.199	419.893	465.497	514.967	458.346	498.231	764.186	717.749	750.049	448.761	514.528	583.341	448.69	453.37	457.534	551.063	418.359	349.839
SYNPCC7942_RS00525	135.978	128.49	120.679	51.3973	38.4417	60.5154	50.7713	42.8462	42.5214	51.38	41.7652	51.9697	171.727	183.631	163.246	49.4626	53.5399	79.8167	59.9896	51.4025	49.0876	37.8593	54.1677	60.3957
SYNPCC7942_RS00530	395.381	393.922	430.995	298.943	286.755	326.351	306.835	272.992	304.363	272.08	318.058	280.184	374.938	348.722	308.844	196.951	236.846	234.355	254.751	259.069	273.224	286.048	274.296	306.537
SYNPCC7942_RS00535	321.116	280.648	309.454	293.699	344.937	380.382	241.715	269.319	260.723	216.029	255.946	224.825	208.935	175.685	199.278	211.34	256.81	292.095	294.196	272.433	283.412	270.624	257.008	265.513
SYNPCC7942_RS00540	206.058	245.145	205.154	117.48	109.091	142.643	122.513	130.987	160.015	105.095	127.437	143.482	135.235	135.075	195.601	95.328	99.8202	128.216	129.019	108.973	123.182	88.3383	102.573	116.233
SYNPCC7942_RS00545	230.116	194.425	203.43	119.577	104.936	116.708	81.6755	85.6925	102.946	85.244	97.4521	119.756	178.883	170.388	202.954	102.523	124.322	82.364	126.554	118.226	108.363	116.382	109.488	175.489
SYNPCC7942_RS00550	12.5518	4.22663	14.6538	6.29355	4.15586	3.2419	3.31117	3.67253	5.59492	3.50318	9.63812	3.38933	12.164	18.5397	13.9715	3.59728	9.98202	4.24557	4.10888	2.0561	11.1142	11.2176	3.45751	9.11634
SYNPCC7942_RS00555	1158.95	1399.01	1374.87	1253.46	1613.51	1950.54	1923.79	2414.08	2328.6	2207	2293.87	2573.63	2126.56	2462.24	2220	1516.25	1378.43	2292.61	1452.9	1703.48	1687.5	863.752	954.273	1003.94
SYNPCC7942_RS00560	213.38	229.929	272.389	245.448	299.222	309.061	379.681	470.084	500.186	310.615	384.454	437.223	422.163	414.935	400.026	278.789	276.774	256.432	341.859	351.593	350.097	178.079	183.248	196.001
SYNPCC7942_RS00565	241.622	185.972	239.633	221.323	191.17	163.175	232.886	213.007	217.083	218.365	248.449	248.551	331.29	323.12	322.08	228.427	257.718	234.355	273.651	212.806	213.022	243.982	261.618	250.699
SYNPCC7942_RS00570	131.794	109.047	115.507	230.763	298.183	319.867	274.827	318.286	295.412	185.668	195.975	179.634	77.2773	107.707	88.9763	295.876	269.515	214.826	204.622	172.712	227.841	190.699	157.893	147.001
SYNPCC7942_RS00575	27.1955	22.8238	36.2036	50.3484	80.0004	60.5154	71.742	50.1913	40.2834	63.0572	46.0488	45.191	39.3542	32.6651	32.355	43.1674	60.7996	51.7959	43.5541	38.0379	39.8258	78.5229	78.3702	66.0934
SYNPCC7942_RS00580	1605.58	1681.35	1751.56	2300.29	2244.17	1814.38	1743.88	1778.73	1748.97	1635.98	1707.02	1343.3	885.111	892.552	887.557	1867.89	2031.8	1707.57	2045.4	1902.92	1701.4	2120.12	2071.05	2006.73
SYNPCC7942_RS13655	111.92	117.5	112.921	134.262	153.767	116.708	129.136	122.418	97.3515	63.0572	51.4033	40.6719	89.4413	107.707	94.1237	145.69	154.268	121.423	133.128	122.338	124.108	113.578	81.8277	88.8843
SYNPCC7942_RS00585	398.519	375.325	318.936	126.92	157.923	173.982	108.165	107.728	140.992	119.108	148.855	145.741	251.867	251.61	222.073	104.321	130.674	122.272	98.6131	117.198	101.88	75.7186	119.86	140.164
SYNPCC7942_RS13660	597.255	694.858	704.246	310.482	321.041	325.27	277.035	291.354	278.627	310.615	361.965	375.086	416.439	446.717	456.647	271.595	230.494	219.92	243.246	275.517	237.102	287.45	313.481	308.816
SYNPCC7942_RS00590	5062.55	4527.57	4503.9	7035.14	6512.24	5504.74	5276.9	4994.65	4580	5884.17	5489.45	5085.12	3018.82	2916.02	2945.04	6337.51	6804.11	6106.82	6033.48	5793.06	5572.83	7957.46	6799.77	6638.97
SYNPCC7942_RS00595	243.714	207.105	273.251	182.513	206.754	168.579	151.21	148.126	162.253	128.45	165.99	126.535	179.598	146.552	183.835	196.052	209.622	225.864	218.592	176.825	211.169	293.059	170.57	161.815
SYNPCC7942_RS00600	44.9772	41.421	60.3393	16.7828	23.8962	15.1288	24.2819	17.1385	7.83288	19.8513	17.1344	16.9466	46.5095	35.3136	27.943	29.6776	35.3908	21.2278	30.4057	24.6732	18.5236	18.2285	31.1176	21.6513
SYNPCC7942_RS00605	70.0807	55.7915	49.1334	62.9355	62.338	69.1604	50.7713	48.9671	62.6631	37.3672	39.6234	53.0995	41.5008	50.3219	50.7386	48.5633	37.2057	47.5504	50.9501	43.1781	38.8996	28.0439	35.7276	29.6281
SYNPCC7942_RS00610	72.1727	65.9354	74.1311	56.6419	46.7535	44.3059	67.3271	40.3979	42.5214	74.7345	67.4669	56.4888	90.1568	67.0959	78.6816	53.0599	65.3369	34.8137	63.2768	57.5708	71.316	89.7405	61.0827	66.0934
SYNPCC7942_RS00615	7.32187	4.22663	7.75791	5.24462	6.2338	9.72569	4.41489	1.22418	2.23797	4.6709	2.14181	6.77866	2.86212	4.4142	3.67671	10.7918	14.5193	0.849114	9.03954	7.19635	10.188	5.60878	4.61001	7.97679
SYNPCC7942_RS00620	1556.42	1674.59	1952.41	1869.18	1815.07	1646.88	1828.87	1822.8	1554.27	1597.45	1568.87	1621.23	1154.87	1131.8	1209.64	1679.93	1736.87	1744.08	2245.91	1929.65	1845.88	1491.94	1948.88	2015.85
SYNPCC7942_RS00625	34.5174	43.1116	57.7533	27.272	37.4028	41.064	58.4973	39.1737	39.1644	49.0445	19.2762	30.5039	37.9231	22.9539	29.4137	48.5633	40.8355	45.003	69.851	76.0757	52.7923	53.2834	53.0152	51.2794
SYNPCC7942_RS00630	317.978	248.526	280.147	169.926	137.144	127.515	154.521	127.315	136.516	134.289	152.068	157.039	232.547	256.024	219.132	206.844	196.918	154.539	201.335	180.937	199.129	157.046	189.011	166.373
SYNPCC7942_RS00635	2161	2127.69	2257.55	1575.48	1543.9	1492.35	1498.86	1533.9	1475.94	1657	1711.3	1669.81	1803.14	1833.66	1718.49	1893.97	2021.81	1881.64	1687.93	1754.88	1723.62	1954.66	1878.58	1659.17
SYNPCC7942_RS00640	645.37	666.962	547.363	1199.97	1353.77	1157.36	1166.64	1363.73	1076.46	993.735	958.458	620.247	184.607	253.375	227.956	1193.4	1003.65	957.8	955.725	1011.6	956.745	939.471	1059.15	984.564
SYNPCC7942_RS00645	186.185	234.155	190.5	106.99	198.443	1405.9	132.447	153.022	166.729	214.862	148.855	250.81	246.142	203.936	245.604	124.106	107.987	606.267	121.623	193.273	299.157	643.608	125.623	188.024
SYNPCC7942_RS00650	442.45	394.767	486.162	495.092	411.431	432.253	570.625	566.795	499.067	545.328	544.019	617.987	816.42	770.72	749.313	472.143	467.34	534.942	623.728	592.157	584.42	490.768	503.644	588.004
SYNPCC7942_RS00655	114.012	147.932	115.507	122.724	161.04	130.756	183.218	190.972	154.42	140.127	123.154	175.115	142.391	149.2	142.656	152.885	151.545	191.051	173.395	179.909	163.008	91.1427	131.385	124.21
SYNPCC7942_RS00660	662.106	663.581	666.318	1039.48	1347.54	1397.26	1295.77	1612.24	1764.64	1526.22	1787.34	1824.59	1071.15	1104.43	1096.39	1168.22	1382.06	1419.72	1183.36	1113.38	1072.52	517.41	607.369	654.097
SYNPCC7942_RS00665	1378.6	1688.12	1488.66	1055.22	1123.12	1100.08	1077.23	1177.66	1110.03	1463.16	1332.2	1263.09	1484.01	1411.66	1396.41	955.978	931.05	998.557	868.617	970.479	907.658	1433.04	1283.89	1203.36
SYNPCC7942_RS00670	165.265	151.313	148.262	201.394	188.053	161.014	183.218	156.695	183.513	241.719	209.897	291.482	208.219	175.685	211.778	196.951	190.566	179.163	214.484	215.891	201.908	208.927	235.111	227.908
SYNPCC7942_RS00675	594.117	591.728	605.979	659.774	537.146	550.042	848.763	672.074	626.631	756.687	663.96	699.331	782.79	701.858	737.548	652.007	618.885	602.871	679.609	561.315	535.333	922.645	845.937	799.959
SYNPCC7942_RS00680	735.325	763.33	732.691	764.666	698.185	675.395	1243.9	1027.09	866.093	1094.16	746.419	636.064	1064.71	940.225	899.323	796.798	689.667	626.646	750.281	716.551	712.234	1225.52	1047.63	758.935
SYNPCC7942_RS00685	80.5405	76.9247	68.9592	77.6204	78.9614	89.6924	69.5346	82.0199	69.377	54.8831	64.2542	76.8248	60.8201	48.5562	77.2109	76.4423	72.5965	66.2309	78.8905	84.3001	76.8731	77.1208	67.9977	96.8611
SYNPCC7942_RS00690	167.357	188.508	132.746	188.806	236.884	232.336	161.144	165.264	202.536	206.688	209.897	216.917	126.649	115.652	138.98	181.663	176.954	241.148	174.217	211.778	172.27	161.252	230.501	205.118
SYNPCC7942_RS00695	2392.16	2333.1	2299.79	3051.32	3063.91	2772.9	2199.72	2275.75	2270.42	2611.04	2723.31	2536.35	1831.76	1801.88	1771.44	2418.27	2709.66	2309.59	2719.26	2773.68	2516.43	3017.52	3304.23	3257.95
SYNPCC7942_RS00700	425.714	389.695	465.474	541.245	503.899	631.089	921.609	854.476	729.577	693.629	683.236	741.133	599.614	624.168	639.747	743.738	623.423	528.998	535.798	527.39	654.81	409.441	360.734	422.77
SYNPCC7942_RS00705	7181.7	5999.28	6292.52	9933.32	8442.64	7586.04	7736	7839.64	6751.95	6741.28	7199.68	7459.91	8147.03	9118.86	8510.85	9795.4	9921.22	7286.24	8558.8	7701.12	7856.8	6117.78	6747.91	7539.21
SYNPCC7942_RS00710	251.035	242.609	257.735	217.127	221.3	223.691	186.529	153.022	175.68	183.333	200.259	210.138	251.867	217.179	272.076	254.508	274.052	213.977	246.533	216.919	230.619	263.613	223.586	249.56
SYNPCC7942_RS00715	1561.65	1617.11	1642.95	1973.03	1908.58	2064.01	2084.93	1830.15	1869.82	2573.67	2060.42	1909.32	1159.16	1018.8	1041.24	1511.76	1636.14	2266.28	1995.27	2057.13	2030.19	3391.91	2596.59	2113.85
SYNPCC7942_RS00720	2764.53	2702.51	2337.72	3021.95	3461.84	2965.25	3408.3	3399.54	3135.39	3548.72	3554.33	2554.42	1601.36	1681.81	1608.93	2537.88	2723.28	2778.3	3172.88	3310.32	3398.16	4352.41	3557.78	3221.49
SYNPCC7942_RS00725	5003.97	5243.56	5687.41	3997.45	4810.41	4490.03	4895.01	4979.96	4607.97	5377.38	4935.79	4745.06	5999.72	6423.55	6366.59	4572.15	4307.7	5133.74	4890.39	4800.99	4746.68	4906.28	4591.57	3866.47
SYNPCC7942_RS00730	444.542	484.372	432.719	484.603	550.652	508.978	369.747	368.478	377.097	302.441	321.271	314.078	310.54	303.697	323.55	394.802	410.17	461.069	315.562	299.163	324.164	381.397	338.836	410.235
SYNPCC7942_RS00735	223.84	215.558	236.185	314.677	161.04	185.869	225.16	143.229	163.372	219.533	213.11	266.627	251.151	235.718	275.753	282.387	280.404	180.012	286.8	202.526	216.726	260.808	322.701	312.235
SYNPCC7942_RS00740	838.877	898.582	777.515	344.047	260.781	334.996	330.013	264.423	315.553	364.331	405.872	463.208	1007.47	1067.35	1090.51	263.501	259.533	233.506	304.879	267.293	263.962	392.615	490.966	499.119
SYNPCC7942_RS00745	2703.86	3078.68	3197.12	907.32	729.354	802.909	881.875	719.817	860.498	1374.41	1192.99	1475.49	3886.04	4085.79	3778.92	898.421	1010	1066.49	806.162	804.963	724.274	1360.13	1517.85	1260.33
SYNPCC7942_RS00750	590.979	618.779	613.737	785.644	701.302	556.525	743.909	762.663	623.274	964.542	859.935	849.591	588.881	578.261	562.536	919.106	859.361	737.031	828.35	789.543	804.852	1379.76	1092.57	987.983
SYNPCC7942_RS00755	33.4714	32.1224	26.7217	41.957	50.9093	61.596	46.3564	71.0023	35.8075	24.5223	39.6234	33.8933	24.328	29.1337	27.943	44.966	31.761	51.7959	50.9501	57.5708	71.316	23.8373	25.3551	53.5585
SYNPCC7942_RS00760	226.978	185.972	190.5	252.791	301.3	352.286	220.745	282.785	303.244	261.571	255.946	248.551	150.261	170.388	171.335	240.119	201.455	252.187	268.721	324.864	315.828	211.732	278.906	352.118
SYNPCC7942_RS00765	2332.54	2310.28	2494.6	1875.48	1998.97	1951.62	2359.76	2330.84	2202.16	1939.59	1926.55	2127.37	1548.41	1736.55	1725.85	1705.11	1608.01	1931.73	2262.35	2134.23	2074.65	1433.04	1862.45	2194.76
SYNPCC7942_RS00770	1614.99	1396.48	1754.15	1676.18	1639.49	1274.06	2104.8	2023.57	1507.27	1309.02	1273.3	1126.39	838.601	913.74	936.09	2377.8	2218.73	2004.76	1881.05	1787.78	1747.7	1285.81	1402.6	1300.22
SYNPCC7942_RS00775	2093.01	2257.02	2192.04	2960.07	2412.48	1950.54	2779.18	2565.88	2135.02	2376.32	2034.71	2016.65	1360.94	1507.89	1406.71	3819.41	3400.24	2967.65	2694.6	2570.13	2243.21	2422.99	2455.98	2658.55
SYNPCC7942_RS00780	319.024	283.184	303.42	208.736	212.988	176.143	227.367	214.231	207.012	218.365	225.96	240.642	314.118	288.689	286.783	188.857	218.697	180.012	221.058	199.442	193.572	248.189	262.771	241.583
SYNPCC7942_RS00785	27.1955	39.7303	34.4796	17.8317	19.7404	10.8063	19.867	29.3803	21.2607	30.3609	37.4816	23.7253	40.7852	30.0166	35.2964	22.483	30.8535	11.0385	25.4751	16.4488	19.4498	22.4351	24.2026	30.7676
SYNPCC7942_RS00790	4567.8	4902.05	3571.22	2710.42	3308.07	4004.82	2544.08	2656.47	2880.26	4199.14	3762.08	3287.65	3279.28	3299.18	3155.35	1856.2	1491.86	1795.03	1930.35	2369.66	2502.54	4907.68	3524.36	3450.53
SYNPCC7942_RS00795	1920.42	1894.38	2433.4	5463.85	3961.58	4584.04	6196.3	6406.13	6546.05	9002	8555.44	10300.2	4912.83	4617.26	4649.57	7133.41	5981.95	6155.22	5951.3	4618	4552.18	4853	3989.97	4136.54
SYNPCC7942_RS00800	3824.11	4073.63	3868.61	6391.1	6225.49	4956.86	6121.25	5965.42	5184.25	4883.43	4280.4	3674.03	3127.58	3217.95	3243.59	7460.76	7814.11	6814.14	6989.2	6716.25	6196.15	7030.61	5376.43	4395.21
SYNPCC7942_RS00805	62.7589	77.77	85.337	79.7183	91.429	108.063	91.609	113.849	87.2807	98.089	67.4669	85.863	77.2773	67.9787	83.0936	84.5361	98.0053	116.329	87.1083	91.4965	96.3229	89.7405	74.9127	70.6516
SYNPCC7942_RS00810	196.644	213.022	196.534	280.063	310.651	315.544	272.62	272.992	298.769	294.267	285.931	307.299	484.414	452.897	531.652	509.015	501.823	648.723	387.056	464.679	429.748	215.938	233.958	260.955
SYNPCC7942_RS00815	744.738	686.405	736.139	834.944	646.237	620.283	757.154	700.23	600.894	1008.92	922.047	913.989	439.336	437.006	390.466	740.141	656.091	680.14	922.033	721.691	728.905	1534	1305.79	1260.33
SYNPCC7942_RS00820	172.587	151.313	174.122	166.779	109.091	153.45	194.255	183.627	186.87	150.637	191.692	210.138	337.015	228.656	226.485	135.797	115.247	65.3817	142.167	147.011	129.665	301.472	207.451	249.56
SYNPCC7942_RS00825	493.703	489.444	617.185	467.82	342.859	418.205	609.255	525.172	544.945	544.16	490.473	529.865	1453.96	879.309	920.648	368.721	387.484	341.344	416.64	379.351	323.237	1139.98	644.249	510.515
SYNPCC7942_RS00830	1823.14	1720.24	2126.53	1790.51	1589.62	1680.38	1394	1331.91	1293.54	1530.89	1482.13	1736.47	1954.83	1942.25	2050.13	1879.58	1913.83	2404.69	1880.22	1703.48	1818.09	1674.22	1893.56	1900.76
SYNPCC7942_RS00835	763.566	754.031	778.377	523.413	552.73	470.075	440.386	418.669	434.166	399.362	431.574	375.086	729.841	706.272	677.25	589.055	706.909	626.646	613.045	580.848	583.494	423.463	417.206	420.491
SYNPCC7942_RS00840	1321.07	1229.95	1329.19	1338.43	1384.94	1241.65	1073.92	1096.86	1033.94	810.402	875.998	901.561	1447.52	1402.83	1365.53	1274.34	1456.47	1174.32	1272.11	1326.18	1425.39	1156.81	957.73	1101.94
SYNPCC7942_RS00845	107.736	74.3887	110.335	292.65	90.3901	101.579	113.683	104.055	78.3288	121.444	108.161	224.825	309.825	269.266	255.164	253.608	275.867	209.731	235.028	157.292	137.075	144.426	161.35	214.234
SYNPCC7942_RS00850	315.886	304.317	284.457	327.264	415.586	553.283	384.096	396.634	500.186	463.587	449.779	500.491	195.34	181.865	176.482	165.475	160.62	237.752	291.73	339.257	323.237	424.865	416.054	427.328
SYNPCC7942_RS00855	4128.49	4231.7	3796.2	2273.02	2410.4	2534.08	3097.05	3229.38	3008.95	3931.73	3669.98	3539.59	3625.59	3911.87	3523.02	1988.4	1670.63	1989.47	1876.11	1876.19	2032.04	3115.68	3252.36	3102.97
SYNPCC7942_RS00860	2555.33	2530.91	2664.41	2500.64	3073.26	4762.34	2387.35	2186.38	2184.26	3797.45	2195.35	2606.39	3742.22	3540.19	3087.7	4121.59	3495.52	5209.31	2536.82	2952.56	4027.96	8753.91	3200.5	2671.09
SYNPCC7942_RS00865	753.106	863.923	833.544	617.817	616.107	667.83	618.085	596.175	586.347	773.035	725.001	752.431	731.272	761.891	692.692	500.022	428.319	580.794	421.571	500.66	459.386	633.792	697.265	771.47
SYNPCC7942_RS00870	460.232	464.084	393.929	813.965	713.77	625.686	657.819	628.003	617.679	722.823	726.072	515.178	220.383	251.61	225.015	656.504	665.166	563.811	635.233	561.315	592.756	680.065	860.92	761.214
SYNPCC7942_RS00875	83.6785	80.306	75.8551	139.507	157.923	135.079	126.928	133.435	132.04	115.605	102.807	90.3821	47.225	48.5562	45.5912	139.395	127.044	137.556	99.4349	101.777	100.954	127.6	115.25	96.8611
SYNPCC7942_RS00880	83.6785	73.5434	62.0633	84.9629	100.78	101.579	98.2314	134.66	104.065	110.934	82.4595	92.6416	50.0871	51.2048	66.1808	104.321	89.8382	94.2516	98.6131	101.777	107.437	61.6966	88.7428	71.7911
SYNPCC7942_RS00885	118.196	121.727	123.265	97.55	87.2732	97.2569	87.1941	90.5892	90.6376	98.089	100.665	100.55	95.8811	82.1042	90.447	79.1402	78.9487	67.08	90.3954	90.4684	82.4301	81.3273	123.318	91.1634
SYNPCC7942_RS00890	29.2875	22.8238	27.5837	11.5382	8.31173	17.2901	17.6596	8.56925	20.1417	22.1868	6.42542	13.5573	15.0261	22.071	25.737	19.7851	9.98202	17.8314	21.3662	16.4488	11.1142	14.022	12.6775	19.3722
SYNPCC7942_RS13665	316.932	261.206	337.9	216.078	176.624	169.659	165.558	122.418	162.253	135.456	174.557	196.581	302.669	309.877	304.431	153.784	175.139	134.16	138.88	143.927	139.853	162.655	168.265	251.839
SYNPCC7942_RS00900	1118.15	1106.53	942.155	652.431	768.835	753.2	545.239	545.984	616.56	437.897	456.205	497.101	786.368	798.971	828.73	627.726	593.477	765.9	573.6	562.344	604.796	378.593	549.744	613.074
SYNPCC7942_RS00905	916.279	885.902	876.643	683.899	721.043	694.846	557.38	568.019	598.656	575.689	459.417	486.933	756.315	773.368	757.402	684.383	764.078	667.403	641.807	642.531	649.253	496.377	525.542	554.957
SYNPCC7942_RS00910	335.76	320.379	428.409	247.546	184.936	240.981	248.338	232.594	247.295	191.507	270.938	361.528	301.954	315.174	385.319	226.629	239.569	202.089	367.334	336.172	320.459	138.817	244.331	332.746
SYNPCC7942_RS00915	1634.87	1984.83	2169.63	1823.03	2073.78	2252.04	1794.65	2234.13	2239.09	1278.66	1849.45	2258.42	1051.83	1336.62	1326.56	1526.15	1794.95	2693.39	2312.48	2490.97	2513.66	688.478	1384.16	1929.24
SYNPCC7942_RS00920	4133.72	4563.92	5037.47	3903.05	4203.66	4624.02	3752.66	4167.1	4169.33	4202.65	4804.07	5584.48	4077.09	4815.9	4320.13	3621.56	3994.62	4023.1	4482.79	4858.57	4876.35	2397.75	3863.19	4779.24
SYNPCC7942_RS00925	660.014	628.923	793.892	563.272	519.483	554.364	600.425	661.056	676.985	582.695	656.463	770.507	577.433	648.888	659.602	564.773	652.461	564.66	738.777	748.421	704.824	489.366	750.28	691.702
SYNPCC7942_RS00930	235.346	194.425	208.602	196.149	143.377	135.079	136.862	112.624	116.374	182.165	228.102	221.436	153.123	125.363	142.656	172.67	189.658	107.837	193.117	190.189	195.424	259.406	344.598	340.723
SYNPCC7942_RS00935	262.541	192.734	249.115	198.247	147.533	156.692	137.965	178.73	140.992	171.656	152.068	212.398	256.16	299.283	281.636	184.361	211.437	196.145	231.741	222.059	198.203	173.872	200.536	281.467
SYNPCC7942_RS00940	321.116	371.944	296.524	268.525	314.807	330.673	363.125	370.926	326.743	387.685	440.141	425.926	271.186	213.647	240.457	214.038	216.882	231.808	313.097	273.461	272.297	377.191	398.766	447.84
SYNPCC7942_RS00945	31.3794	39.7303	30.1696	32.5167	38.4417	29.1771	27.5931	31.8286	26.8556	36.1995	35.3398	36.1528	30.0523	32.6651	37.5024	23.3823	25.4088	34.8137	31.2275	44.2062	40.752	25.2395	26.5076	47.8608
SYNPCC7942_RS00950	587.841	675.416	521.504	414.325	707.536	714.298	409.481	555.777	599.775	521.974	514.033	518.567	539.51	585.323	563.272	305.769	335.759	465.314	379.661	562.344	514.031	445.898	420.664	442.142
SYNPCC7942_RS00955	223.84	228.238	170.674	81.8161	98.7018	109.144	112.58	117.521	116.374	107.431	115.657	115.237	764.902	494.391	541.212	117.811	117.062	115.479	139.702	94.5806	115.773	77.1208	91.0478	83.1866
SYNPCC7942_RS00960	4195.43	4116.74	3646.22	4506.18	5216.65	4709.39	4906.05	5491.66	4143.6	4980.35	4841.55	4005.06	3883.18	4123.75	3904.66	5548.81	5292.29	5686.51	5442.62	5824.93	5805.31	4953.96	4714.89	4608.31
SYNPCC7942_RS00965	75.3106	71.8527	67.2352	135.311	163.118	138.321	130.239	119.969	137.635	93.4181	116.728	82.4736	77.9928	67.9787	72.0635	151.985	111.617	101.894	90.3954	98.6928	96.3229	65.9032	89.8953	84.3261
SYNPCC7942_RS00970	1677.75	1543.57	1330.05	2046.45	1924.17	1748.46	1528.66	1611.02	1368.52	1833.33	1841.95	1474.36	809.98	981.719	794.169	2005.48	2205.12	1626.05	1653.41	1703.48	1574.51	3226.45	2691.1	2619.81
SYNPCC7942_RS00975	1315.84	1437.05	1567.96	1034.24	1262.34	1470.74	844.348	926.703	1191.72	1008.92	1157.65	1163.67	1295.83	1401.07	1457.45	803.993	970.978	767.599	786.44	923.189	1055.85	782.425	857.462	919.61
SYNPCC7942_RS00980	1388.02	1328.01	1481.76	1520.94	1389.1	1533.42	1041.91	1044.22	1338.3	1283.33	1443.58	1868.65	1869.68	1846.02	1844.97	850.757	951.922	869.492	827.528	939.638	882.651	910.025	1098.34	1489.38
SYNPCC7942_RS00985	1626.5	1596.82	1592.96	1614.29	1680.01	1552.87	1559.56	1431.06	1430.06	1667.51	1543.17	1652.86	1024.64	1121.21	1083.16	1375.96	1423.8	1535.2	1890.91	1767.22	1712.51	2284.18	2060.68	2121.83
SYNPCC7942_RS00990	5014.43	4893.59	5967.55	2984.19	2389.62	2376.31	2414.95	2702.99	2908.24	3350.21	4215.07	5698.59	6297.38	7277.26	6465.86	2529.79	3134.35	3084.83	2700.36	3048.17	3238.86	2293.99	2734.89	3902.93
SYNPCC7942_RS00995	792.854	814.049	890.435	312.58	312.729	304.738	424.933	350.115	371.502	437.897	452.992	523.086	1142.7	1145.93	1145.66	468.546	392.929	399.932	396.096	407.108	450.124	904.416	381.479	409.096
SYNPCC7942_RS01000	509.393	568.059	555.121	381.809	438.444	421.446	533.098	401.53	491.234	470.594	442.283	416.887	966.681	966.71	856.673	468.546	367.52	475.504	405.136	424.585	404.741	670.249	418.359	372.63
SYNPCC7942_RS01005	662.106	647.52	612.875	541.245	536.107	757.523	1654.48	1428.62	1498.32	2458.06	1671.68	2175.95	4895.66	5124.01	4634.86	1307.61	1138.86	1308.48	1240.06	1693.2	1713.44	751.577	623.504	527.608
SYNPCC7942_RS01010	721.727	847.862	885.263	626.208	834.29	1049.29	2107.01	1994.19	2244.68	3523.03	2539.11	3397.24	6353.19	6342.33	5627.57	1561.22	1519.99	1787.38	1615.61	2085.91	2225.61	974.526	651.164	553.817
SYNPCC7942_RS01015	153.759	169.911	208.602	152.094	207.793	222.61	471.29	494.568	535.993	708.81	715.363	865.408	1441.08	1296.89	1104.48	359.728	376.594	310.776	395.274	494.492	564.044	190.699	147.52	141.303
SYNPCC7942_RS01020	648.508	713.455	830.958	714.318	875.849	1150.87	1913.86	2155.78	2391.27	3116.66	3030.65	3393.85	4841.99	4732.03	4255.42	1326.5	1230.51	1896.92	1446.33	1979	2050.57	573.498	450.629	533.306
SYNPCC7942_RS01025	1346.18	1424.37	1592.09	1328.99	1584.42	1957.02	2939.21	3854.94	3815.73	4638.21	5349.16	5727.96	7566.02	7726.62	7107.81	2103.51	2021.81	2374.97	2289.47	3125.27	3188.84	828.698	920.85	1136.12
SYNPCC7942_RS01030	190.369	180.9	183.604	265.378	169.351	128.595	160.04	138.332	176.799	127.282	153.139	211.268	203.211	216.296	228.691	225.729	247.736	130.763	208.731	173.741	175.048	210.329	228.196	322.49
SYNPCC7942_RS01035	543.91	588.347	683.558	704.877	577.665	453.865	592.699	452.946	492.353	708.81	659.676	803.271	621.796	627.7	665.484	605.243	605.273	646.175	681.252	543.839	586.273	914.231	910.478	957.215
SYNPCC7942_RS01040	189.323	191.044	150.848	208.736	185.975	210.723	195.359	145.677	151.063	336.305	258.088	260.978	257.591	268.384	272.812	205.944	212.345	259.829	230.919	204.582	207.465	489.366	413.749	307.676
SYNPCC7942_RS01045	69.0347	60.8635	50.8574	81.8161	56.1042	46.4672	69.5346	56.3122	40.2834	140.127	102.807	54.2292	54.3803	67.0959	63.2394	70.147	55.3548	53.4942	46.0195	47.2903	55.5709	183.688	167.113	107.117
SYNPCC7942_RS14130	65.8968	51.5649	62.0633	81.8161	67.5328	71.3217	70.6383	59.9847	77.2098	60.7218	49.2615	72.3057	85.8636	75.0415	95.5944	68.3484	65.3369	62.8344	66.5639	60.655	63.9065	60.2944	76.0652	70.6516
SYNPCC7942_RS01055	235.346	221.475	209.463	222.372	218.183	307.98	304.628	350.115	336.814	274.416	283.789	283.574	251.151	270.149	260.311	200.548	219.604	203.787	280.226	263.181	254.7	253.797	208.603	237.025
SYNPCC7942_RS01060	66.9428	65.9354	51.7194	52.4462	50.9093	50.7897	45.2527	31.8286	55.9492	63.0572	54.616	73.4354	63.6822	54.7361	49.2679	56.6572	62.6145	39.9083	59.1679	54.4867	52.7923	88.3383	73.7602	94.582
SYNPCC7942_RS01065	62.7589	44.8023	54.3053	73.4247	50.9093	43.2253	52.9787	41.6221	55.9492	51.38	80.3177	74.5652	61.5356	79.4557	67.6514	88.1334	61.707	38.2101	75.6034	56.5428	67.6112	65.9032	99.1153	101.419
SYNPCC7942_RS01070	350.404	393.077	302.558	378.662	397.924	399.834	354.295	379.495	379.335	340.976	389.809	281.314	330.575	415.818	341.199	389.406	294.923	335.4	334.463	333.088	300.083	309.885	346.903	343.002
SYNPCC7942_RS01075	611.899	647.52	557.707	581.104	692.99	621.363	536.409	691.661	567.325	564.012	556.869	566.018	475.828	520.876	480.178	607.041	584.402	590.983	571.956	592.157	567.749	639.401	656.927	602.818
SYNPCC7942_RS01080	223.84	218.094	226.703	119.577	144.416	143.724	151.21	175.057	148.825	138.959	170.274	232.734	249.005	272.798	283.842	169.972	235.939	203.787	165.177	175.797	194.498	72.9142	110.64	156.117
SYNPCC7942_RS01085	1572.11	1442.97	1769.66	1645.76	1430.66	1452.37	1686.49	1478.81	1421.11	1494.69	1476.77	1630.27	2391.3	2562.89	2722.24	1917.35	1904.75	1589.54	1916.38	1808.34	1708.8	1233.93	1380.7	1525.85
SYNPCC7942_RS01090	2354.5	1965.38	2260.14	2944.33	2200.53	2282.29	2689.77	2185.16	2252.51	2980.04	3237.34	3719.22	3573.36	3274.46	3475.96	3142.23	3372.11	2256.09	3003.59	2791.16	2900.8	2669.78	2707.23	3309.23
SYNPCC7942_RS01095	443.496	537.628	508.574	294.748	288.833	251.787	339.947	342.77	278.627	395.859	375.887	407.849	719.108	696.561	679.456	429.875	445.561	536.64	428.145	422.529	454.755	387.006	358.429	401.119
SYNPCC7942_RS01100	551.232	541.009	504.264	285.307	254.547	270.158	343.258	259.526	254.009	298.938	365.178	354.75	743.436	630.348	683.868	362.426	355.723	391.441	391.165	348.509	355.654	542.65	391.851	346.421
SYNPCC7942_RS01105	16.7357	6.76261	11.2059	6.29355	13.5066	15.1288	7.72606	9.79343	6.7139	4.6709	7.49632	3.38933	5.72424	6.17988	5.14739	13.4898	12.7044	4.24557	8.21776	8.2244	5.55709	4.20659	10.3725	9.11634
SYNPCC7942_RS01110	161.081	140.324	156.02	141.605	147.533	157.772	120.306	127.315	144.349	121.444	157.423	132.184	105.183	105.941	116.919	123.207	138.841	98.4972	115.87	135.703	136.149	137.415	138.3	166.373
SYNPCC7942_RS01115	58.5749	42.2663	53.4434	54.5441	75.8445	57.2735	50.7713	57.5364	53.7112	52.5477	56.7578	49.7101	62.2511	70.6272	74.2695	75.5429	87.1158	48.3995	50.1283	53.4586	68.5374	68.7076	54.1677	59.2562
SYNPCC7942_RS01120	380.737	429.426	381.861	523.413	620.263	624.605	473.497	516.603	532.636	460.084	446.566	450.781	404.99	456.429	404.438	495.526	434.672	601.172	351.72	425.613	449.198	480.953	382.631	390.863
SYNPCC7942_RS01125	519.853	461.548	491.334	563.272	381.301	403.076	481.223	358.684	364.789	580.36	516.175	543.422	408.568	422.881	414.733	544.089	483.674	375.308	524.293	472.903	434.379	724.935	822.887	788.563
SYNPCC7942_RS01130	265.679	269.659	254.287	245.448	247.274	197.756	274.827	235.042	229.392	232.378	208.826	213.528	172.443	202.17	217.661	254.508	270.422	224.166	290.087	224.115	236.176	298.668	315.786	305.397
SYNPCC7942_RS01135	1216.48	1277.29	1288.67	1094.03	1095.07	1009.31	1054.06	1105.43	1079.82	1067.3	942.394	1011.15	1084.74	1230.68	1186.84	956.877	942.847	1061.39	1025.58	1013.66	980.826	872.166	916.24	964.053
SYNPCC7942_RS01140	1792.81	1756.59	1958.44	1692.96	2030.14	1949.46	1607.02	1691.81	1707.57	1588.11	1588.15	1651.73	1513.35	1634.14	1644.96	1554.93	1512.73	1952.11	1521.93	1570.86	1560.62	1581.68	1528.22	1492.8
SYNPCC7942_RS01145	5100.2	4512.35	4790.94	5073.65	5020.28	4638.07	4951.3	4364.2	4474.81	5427.59	5652.22	5104.33	3778.72	3685.86	3601.7	3626.06	3897.53	3139.17	4961.06	4854.45	4705.93	6455.71	6303.04	5579.2
SYNPCC7942_RS01150	1127.57	1092.16	977.496	803.476	721.043	658.105	745.013	710.023	672.509	853.608	768.908	668.827	948.078	960.531	950.062	607.941	590.754	572.303	607.292	731.972	630.73	945.08	719.162	693.981
SYNPCC7942_RS01155	2081.5	2066.82	1926.55	1653.11	1335.07	1255.69	1527.55	1328.23	1273.4	1549.57	1424.3	1285.68	1631.41	1635.02	1619.96	1263.55	1369.35	1058.84	1341.96	1359.08	1380.01	1500.35	1706.86	1487.1
SYNPCC7942_RS01160	101.46	84.5326	101.715	41.957	31.169	47.5478	52.9787	53.8638	51.4732	32.6963	55.6869	58.7483	95.8811	91.8154	73.5342	54.8586	58.0772	45.8521	65.7421	35.9818	48.1614	71.512	57.6252	37.6049
SYNPCC7942_RS01165	834.693	894.355	910.261	719.562	763.64	1218.95	1038.6	1074.83	1210.74	603.714	713.221	767.118	719.823	725.695	739.018	1233.87	1757.74	1317.82	632.768	1065.06	713.16	553.867	726.077	608.515
SYNPCC7942_RS01170	852.474	847.862	896.469	792.987	756.367	813.716	793.577	798.164	899.663	862.95	931.685	985.165	871.516	941.108	883.881	858.851	970.071	740.427	767.539	818.328	702.046	684.271	976.17	944.68
SYNPCC7942_RS01175	64.8508	67.6261	44.8235	100.697	120.52	99.4181	103.75	110.176	68.258	49.0445	56.7578	47.4506	41.5008	47.6734	45.5912	79.1402	97.0978	114.63	92.8607	104.861	100.954	95.3493	55.3202	51.2794
SYNPCC7942_RS01180	343.082	333.904	315.488	596.838	680.523	620.283	615.878	676.971	542.707	634.075	610.414	450.781	191.047	201.288	245.604	531.498	578.05	532.394	654.134	584.961	630.73	743.164	711.095	586.864
SYNPCC7942_RS01185	520.898	479.3	517.194	778.302	624.419	578.138	591.596	411.324	448.712	674.946	593.28	604.43	647.555	532.353	605.922	794.999	780.413	644.477	730.559	611.69	643.696	1013.79	938.138	877.447
SYNPCC7942_RS01190	139.115	131.871	142.228	188.806	300.261	370.657	130.239	211.783	213.726	238.216	244.166	245.161	213.944	204.819	226.485	167.274	148.823	224.166	180.791	178.881	214.874	120.589	177.486	151.559
SYNPCC7942_RS01195	116.104	96.3672	89.6469	90.2075	109.091	108.063	115.891	145.677	132.04	100.424	94.2394	109.588	152.408	133.309	140.45	125.006	121.599	78.9676	125.732	124.394	112.994	88.3383	118.708	115.094
SYNPCC7942_RS01200	1249.95	1083.71	1185.24	1611.15	1854.55	1881.38	1668.83	1838.72	1944.79	1577.6	1924.41	1730.82	1300.83	1434.62	1522.16	997.347	1144.3	845.717	1543.3	1454.69	1690.28	838.513	1256.23	1513.31
SYNPCC7942_RS01205	255.219	286.566	298.248	365.026	438.444	430.091	376.37	419.893	457.664	224.203	268.797	238.383	195.34	198.639	189.718	246.414	275.867	497.581	345.146	427.669	424.191	245.384	240.873	346.421
SYNPCC7942_RS01210	396.427	335.595	365.484	488.799	579.743	533.832	494.468	636.573	581.871	305.944	378.029	320.856	284.066	289.572	275.753	360.628	401.096	393.14	477.452	590.101	602.944	266.417	278.906	328.188
SYNPCC7942_RS01215	314.84	324.605	265.493	363.977	431.171	368.495	375.266	455.394	359.194	277.919	322.342	222.566	164.572	167.74	150.745	285.085	310.35	252.187	341.037	346.453	393.627	295.863	318.091	313.374
SYNPCC7942_RS01220	9261.12	10218.3	9129.33	14377.6	16254.6	15739.4	11213.8	12780.4	13270	15391.8	15871.8	13495.2	4263.13	4339.16	4051	6462.52	6590.86	8758.61	9605.74	10573.5	10141.7	15296.6	16365.5	15430.5
SYNPCC7942_RS01225	764.612	753.186	689.592	754.177	686.757	567.332	543.032	543.535	462.14	720.487	693.945	654.14	697.642	724.812	688.28	658.303	588.939	551.075	564.56	536.642	581.642	1025	862.072	952.657
SYNPCC7942_RS01235	1307.48	1374.5	1284.36	1996.1	2096.63	1807.9	1541.9	1584.09	1492.72	1662.84	1689.88	1216.77	965.25	906.677	881.675	1235.67	1362.09	1246.5	1296.76	1437.21	1493	2083.66	2109.08	2022.69
SYNPCC7942_RS01240	1441.36	1298.42	1194.72	8356.78	8035.36	4454.36	7198.48	3611.33	4239.83	3804.45	3503.99	2889.97	4394.79	4492.78	4123.8	10095.8	7386.7	5089.59	4602.77	3892.2	3973.32	11743.4	9464.36	6166.06
SYNPCC7942_RS01245	7327.1	8163.32	10031.8	6939.68	9875.37	13554.4	11659.7	17099.3	21741.8	18096.3	25787.3	35081.8	43087.1	58649.7	49901	15744.4	20286.2	27181	14807.6	22727.1	24732.7	2920.77	3696.08	4950.17
SYNPCC7942_RS01250	3096.1	3084.6	4184.96	3486.63	4733.53	6240.65	6174.23	8526.4	10709.8	10652	13731.1	18253.8	25093.6	29891.2	27558.4	8180.22	9644.45	12736.7	7509.39	10639.3	11150.3	1190.46	1769.09	2677.92
SYNPCC7942_RS01255	450.818	439.57	350.83	500.337	650.393	712.136	581.662	741.852	815.739	527.812	672.527	594.262	397.119	432.592	391.937	560.277	537.214	402.48	531.689	622.998	674.26	409.441	427.579	423.91
SYNPCC7942_RS01260	248.943	202.878	212.911	282.161	383.379	371.737	338.843	433.359	408.429	277.919	308.42	260.978	218.237	204.819	197.072	260.803	323.054	296.341	343.502	404.024	392.701	367.375	209.756	289.444
SYNPCC7942_RS01265	221.748	235.001	287.905	348.243	385.456	485.204	452.527	440.704	548.302	414.543	327.696	491.453	364.205	346.956	347.081	362.426	370.242	371.063	485.67	510.941	482.541	633.792	394.156	404.537
SYNPCC7942_RS01270	128.656	136.943	118.955	125.871	169.351	193.433	187.633	149.35	207.012	109.766	129.579	132.184	176.736	188.928	194.13	151.985	150.638	144.349	199.692	152.151	172.27	143.024	115.25	99.1402
SYNPCC7942_RS01275	77.4026	78.6153	68.0972	65.0333	90.3901	85.3699	90.5053	111.4	117.493	60.7218	63.1833	53.0995	92.3034	97.9953	92.6531	88.1334	89.8382	95.1007	101.078	85.3282	100.954	43.4681	62.2352	47.8608
SYNPCC7942_RS01280	2096.15	2292.52	2417.02	961.864	901.823	866.667	1201.95	935.272	914.209	1262.31	943.465	1124.13	2152.31	2782.71	2626.64	1720.4	1865.73	2279.02	1350.18	1433.1	1377.23	931.058	1429.1	1023.31
SYNPCC7942_RS01285	14745.2	14191.3	14659.9	10506	8577.7	9014.63	7282.37	7267.95	7362.91	9908.16	11481.1	13712.1	15910.5	20072.3	16507	11187.5	12762.5	10371.1	9026.39	11301.4	11372.6	11479.8	11712.9	13527.5
SYNPCC7942_RS01290	6371.07	7247.83	3772.93	5844.61	3925.21	2443.31	5038.5	3211.02	2487.5	8721.75	6656.73	4244.57	12418	11774.4	10613.9	5201.67	5166.15	2864.91	3207.39	3076.95	2073.72	15288.1	11565.4	6650.37
SYNPCC7942_RS01295	12875	13417.9	11990.3	9857.79	8971.47	7925.35	10807.7	8566.8	7481.52	16482.5	11139.5	10268.5	14839.4	14315.3	13306	11946.6	9766.05	10583.4	9755.3	9167.12	8963.58	19724.7	15772	12505.3
SYNPCC7942_RS01300	1143.26	1203.74	1441.25	808.721	1015.07	1051.45	785.851	987.912	1010.44	984.393	1077.33	1339.91	1663.61	1680.93	1731.73	800.395	892.937	1216.78	976.27	1088.71	1030.84	744.566	888.58	977.727
SYNPCC7942_RS01305	843.061	780.236	718.899	436.353	550.652	587.864	438.178	470.084	574.038	533.651	575.075	546.812	862.214	923.451	837.554	457.754	529.955	648.723	442.937	555.147	591.83	370.18	452.934	474.049
SYNPCC7942_RS01310	339.944	344.048	319.798	133.213	190.131	200.998	185.426	238.715	185.751	209.023	174.557	181.894	358.481	385.801	385.319	221.233	222.327	231.808	210.375	204.582	219.505	152.839	139.453	214.234
SYNPCC7942_RS01315	186.185	209.641	144.814	96.5011	167.274	202.078	75.0532	112.624	137.635	95.7536	99.5939	83.6034	139.528	145.669	136.038	71.9457	68.0592	98.4972	82.9994	92.5245	100.954	57.49	59.9302	74.0702
SYNPCC7942_RS01320	1567.93	1785.33	1517.1	1518.84	1681.05	1598.25	1684.28	1760.37	1571.05	2433.54	2306.72	1740.98	943.069	930.514	837.554	961.374	799.469	880.531	1132.41	1083.57	1184.59	3414.35	2397.21	2011.29
SYNPCC7942_RS01325	89904.2	97322.4	79446.1	61549.8	51216.9	46791.4	56510.6	45603.1	42604.2	107084	86059.9	75455.5	91794.7	94709.4	83655.4	55890.1	46372.8	41540.3	43645.3	42866.6	41103	99548.9	101370	82484.6
SYNPCC7942_RS01330	147.483	131.026	159.468	119.577	110.13	99.4181	111.476	94.2617	126.445	134.289	132.792	141.222	136.666	144.786	139.715	121.408	108.895	105.29	162.712	132.618	120.404	119.187	160.198	184.606
SYNPCC7942_RS01335	3029.16	2783.66	2942.83	4071.93	3884.69	3629.84	3693.06	3431.37	3208.13	3923.56	3709.61	3874	2077.9	2049.96	2189.11	3897.66	3916.58	4389.07	4679.19	4192.39	4290.07	4984.81	4780.58	4941.05
SYNPCC7942_RS01340	669.428	655.973	605.117	689.143	689.874	768.329	889.601	876.512	854.903	796.389	726.072	790.843	691.918	693.03	697.839	799.496	678.777	893.267	816.845	710.383	814.113	931.058	888.58	859.215
SYNPCC7942_RS01345	359.817	349.12	359.45	410.129	403.119	392.269	403.963	358.684	405.072	411.04	356.611	363.788	363.489	348.722	381.642	368.721	332.129	346.438	497.174	388.603	462.165	499.182	459.849	448.98
SYNPCC7942_RS01350	127.61	114.119	146.538	240.204	206.754	196.675	145.691	164.04	167.847	94.5858	145.643	135.573	153.123	142.137	144.862	204.146	192.381	181.71	178.325	153.179	158.377	120.589	107.183	133.326
SYNPCC7942_RS01355	326.346	342.357	327.556	469.918	403.119	389.027	377.473	339.097	409.548	323.46	296.64	328.765	249.72	264.852	266.194	595.35	455.543	499.279	406.779	374.21	352.875	437.485	339.988	409.096
SYNPCC7942_RS13905	12945.1	12821.1	15480.5	11590.6	11827.6	13182.6	11154.2	13256.6	13481.5	14635.1	18056.5	25771.3	17675.7	22703.1	20826.3	11612.9	12219.8	15007.2	10994.5	11428.8	11403.1	6221.54	10059	13544.6
SYNPCC7942_RS01360	5888.87	6230.05	7426.04	3295.72	2685.73	2796.68	4314.45	3427.7	3772.09	5401.9	5175.67	7649.71	9811.35	12077.3	11436	4877.92	4469.22	4501.15	4731.79	4028.93	3781.6	3362.46	4241.21	4559.31
SYNPCC7942_RS01365	125.518	135.252	148.262	87.0607	113.247	104.821	88.2979	90.5892	70.4959	70.0636	85.6722	77.9545	173.158	234.836	241.927	71.0463	99.8202	49.2486	74.7816	66.8233	79.6516	44.8703	70.3027	61.5353
SYNPCC7942_RS01370	395.381	420.127	393.067	244.399	278.443	291.771	252.753	227.697	230.511	244.055	243.095	239.512	341.308	355.785	333.845	212.24	208.715	229.261	253.929	241.592	246.364	249.591	293.888	239.304
SYNPCC7942_RS01375	807.497	856.316	656.836	860.118	1032.73	933.666	814.548	855.701	772.098	1319.53	1234.75	980.645	515.897	536.767	542.682	654.705	536.307	619.004	785.618	665.149	693.71	1426.03	1353.04	1261.47
SYNPCC7942_RS01380	178.863	158.076	111.197	199.296	192.209	180.466	186.529	161.592	176.799	241.719	264.513	239.512	81.5704	107.707	88.9763	125.006	137.933	100.195	162.712	160.376	197.277	269.222	305.413	341.863
SYNPCC7942_RS01385	237.438	223.166	271.527	243.35	219.222	231.255	252.753	188.523	249.533	258.067	249.52	272.276	143.822	133.309	121.331	234.723	198.733	174.068	310.631	240.564	270.445	347.744	334.226	354.398
SYNPCC7942_RS01390	40.7933	30.4317	42.2375	50.3484	38.4417	27.0158	35.3191	31.8286	51.4732	22.1868	36.4107	31.6337	24.328	22.9539	31.6197	35.9728	27.2237	25.4734	42.7324	32.8976	40.752	36.4571	43.7951	46.7212
SYNPCC7942_RS01395	102.506	81.1513	107.749	63.9844	50.9093	50.7897	65.1197	79.5716	68.258	66.5604	74.9632	63.2675	106.614	86.5184	88.241	55.7579	50.8176	41.6066	78.0687	69.9074	59.2756	46.2725	64.5402	76.3493
SYNPCC7942_RS01400	119.242	110.738	170.674	78.6693	60.26	48.6284	79.4681	66.1056	68.258	66.5604	94.2394	72.3057	95.8811	97.1125	95.5944	63.8518	72.5965	72.1746	102.722	75.0477	98.1752	64.501	79.5227	67.233
SYNPCC7942_RS01405	1324.21	1302.65	1461.07	2007.64	1988.58	1972.15	1955.8	2013.77	2138.38	2024.84	2106.47	2070.88	1183.49	1210.37	1236.84	1625.07	1658.83	1357.73	1999.38	1949.18	1685.65	1769.57	2059.52	2060.29
SYNPCC7942_RS01410	466.507	466.62	406.859	488.799	465.457	425.769	580.558	508.034	441.998	610.721	535.451	500.491	372.791	373.442	401.497	461.351	420.152	512.865	454.442	468.791	451.977	663.238	622.352	592.562
SYNPCC7942_RS01415	88.9084	70.1621	133.608	100.697	66.4938	98.3375	152.314	187.299	229.392	359.66	462.63	617.987	956.664	1024.1	947.855	190.656	238.661	231.808	212.018	180.937	233.398	50.479	57.6252	76.3493
SYNPCC7942_RS01420	243.714	235.001	254.287	172.024	138.183	159.934	226.263	260.75	259.604	443.736	488.332	720.797	1519.79	1538.79	1532.45	310.266	333.037	236.054	270.364	230.283	271.371	112.176	168.265	178.908
SYNPCC7942_RS01425	190.369	196.961	212.049	203.491	248.313	199.917	264.894	222.8	214.845	154.14	138.146	125.405	280.488	313.408	286.048	277.89	294.923	261.527	283.513	262.153	311.197	185.09	165.96	178.908
SYNPCC7942_RS01430	915.233	862.233	883.539	1119.2	1097.15	880.715	970.173	1056.47	891.83	610.721	706.796	502.75	702.651	678.904	735.342	1176.31	1229.6	1233.76	1145.56	1156.56	1229.97	988.548	773.33	731.586
SYNPCC7942_RS01435	4136.85	4028.82	3405.72	5207.91	6117.43	4687.78	5396.1	5951.95	4568.81	3757.74	3613.23	2429.02	2444.97	2957.52	2702.38	7399.61	6227.87	7589.38	5209.24	5885.59	5709.91	4349.61	3738.72	3539.42
SYNPCC7942_RS01440	121.334	124.263	99.1288	91.2564	83.1173	71.3217	119.202	85.6925	85.0427	123.779	115.657	110.718	108.761	94.4639	107.36	97.1266	85.3009	88.3078	136.415	77.1038	100.954	159.85	145.215	133.326
SYNPCC7942_RS01445	928.831	899.427	876.643	1343.67	1184.42	1203.82	1135.73	1094.42	1040.65	1527.39	1575.3	1350.08	559.545	518.227	497.826	1132.24	1067.17	863.548	1498.92	1349.83	1404.09	2115.91	2038.78	1905.31
SYNPCC7942_RS01450	350.404	326.296	312.04	412.227	358.443	349.044	368.644	334.201	299.888	394.691	402.659	412.368	200.348	208.35	208.837	410.09	406.54	222.468	443.759	388.603	443.641	551.063	542.829	581.166
SYNPCC7942_RS01455	201.874	223.166	203.43	231.812	292.988	251.787	205.293	264.423	193.584	214.862	183.124	161.558	120.925	106.824	125.008	211.34	203.27	273.415	236.671	249.816	260.257	229.96	269.686	232.467
SYNPCC7942_RS13610	61.7129	81.9966	66.3732	103.844	74.8056	84.2893	88.2979	82.0199	60.4251	60.7218	89.9558	61.0079	32.1989	53.8533	60.298	66.5497	83.486	84.9114	81.3558	76.0757	88.9134	81.3273	86.4377	101.419
SYNPCC7942_RS01465	384.921	461.548	363.76	738.443	851.952	802.909	700.864	787.147	688.175	894.478	933.827	658.659	216.09	241.898	214.72	632.222	541.752	541.734	659.886	644.588	574.232	929.656	799.837	749.819
SYNPCC7942_RS01470	6670.22	6707.66	6044.27	7088.63	6397.95	5796.51	6506.45	6122.12	5577.01	8806.99	7952.52	6705.22	4497.11	4219.1	4452.49	6744.01	6510.09	6053.33	6299.73	6357.46	6135.95	9886.88	8998.75	8416.66
SYNPCC7942_RS01475	252.081	208.796	223.255	307.335	337.664	279.884	405.066	268.095	266.318	228.874	264.513	253.07	176.736	186.279	186.777	455.956	415.615	342.193	430.611	340.285	392.701	330.918	341.141	288.304
SYNPCC7942_RS01480	3.13794	7.60794	4.30995	4.1957	8.31173	0	2.20745	4.89671	2.23797	2.33545	6.42542	10.168	4.29318	5.29704	3.67671	6.29524	6.3522	10.1894	6.57421	3.08415	4.63091	0	2.30501	5.69771
SYNPCC7942_RS01485	2874.36	2599.38	2667.86	2041.21	1700.79	1845.72	1813.42	1613.47	1773.59	3971.44	3532.91	3822.03	3971.19	4374.48	4101.74	1832.82	2127.99	2156.75	1958.29	1867.97	1847.73	3334.42	3561.24	3268.21
SYNPCC7942_RS01490	2753.02	2647.56	2774.74	1014.31	753.25	594.348	931.542	665.953	758.671	1792.46	1669.54	1938.7	4268.14	4210.27	4151	946.985	993.665	896.664	897.379	795.711	770.583	1393.78	1679.2	1789.08
SYNPCC7942_RS01495	106.69	105.666	93.0949	70.2779	87.2732	125.353	64.0159	45.2946	60.4251	53.7154	48.1906	44.0613	161.71	140.372	171.335	42.2681	50.8176	38.2101	63.2768	64.7672	81.504	46.2725	71.4552	76.3493
SYNPCC7942_RS01500	19059.9	20965.8	16898.4	18076.1	20962.2	21862.3	19486.2	21910.3	19614.7	34384.9	35849.5	28218.4	8189.96	8140.67	7461.51	10658.7	10120	13250.4	15140.4	17403.9	17498.3	23597.5	25256	28499.9
SYNPCC7942_RS01505	2419.35	2393.12	2124.8	4033.11	4024.96	4239.32	3353.11	3339.56	3267.43	4681.41	4403.55	3650.31	934.482	1005.56	867.703	2381.4	2113.47	2224.68	2465.33	2762.37	2573.86	6326.71	5155.15	5281.78
SYNPCC7942_RS01510	1784.44	1910.44	2104.12	1485.28	1233.25	1327.02	1778.1	1484.93	1376.35	1806.47	1811.97	1753.41	1661.46	1565.28	1614.81	1354.38	1198.75	1161.59	1479.2	1385.81	1387.42	2211.26	2097.56	2037.5
SYNPCC7942_RS01515	7383.58	7390.69	6587.33	8529.85	7140.81	6085.04	7966.67	5971.54	5422.59	9110.6	7511.31	6164.06	6663.73	6442.09	5648.9	9534.6	6636.23	5073.45	5335.79	5102.21	4730.93	15049.8	10425.5	7987.05
SYNPCC7942_RS01520	93.0923	120.036	132.746	129.018	124.676	136.16	79.4681	101.607	92.8756	80.5731	94.2394	102.81	101.605	94.4639	90.447	129.502	132.489	90.8551	127.375	118.226	127.813	143.024	97.9628	135.606
SYNPCC7942_RS01525	291.829	261.206	273.251	310.482	392.729	312.303	330.013	351.339	375.978	209.023	247.379	211.268	266.177	266.618	277.959	281.487	311.258	304.832	265.434	297.107	261.183	235.569	218.976	207.397
SYNPCC7942_RS01530	1557.47	1592.59	1382.63	1808.35	2041.57	1773.32	1737.26	1874.22	1875.42	1530.89	1487.48	1222.42	1479.72	1492	1480.24	1668.24	1638.87	1434.15	1369.08	1389.92	1435.58	1374.15	1315.01	1223.87
SYNPCC7942_RS01535	2606.58	2606.99	2891.98	2106.24	2004.17	1789.53	1739.47	1797.09	1660.57	2616.87	2613	2862.85	2662.49	2819.79	2500.16	1871.49	1825.8	2392.8	1721.62	1631.52	1525.42	2620.7	2609.27	2937.74
SYNPCC7942_RS01540	497.887	419.282	455.131	245.448	218.183	189.111	315.665	314.614	274.151	531.315	526.884	638.323	1220.69	1224.5	1223.61	519.807	567.16	535.791	434.719	455.426	442.715	315.494	348.056	352.118
SYNPCC7942_RS01545	62.7589	59.1728	47.4094	45.1038	37.4028	101.579	64.0159	44.0704	59.3061	91.0826	64.2542	124.275	130.227	116.535	94.8591	43.1674	47.1877	97.6481	47.663	56.5428	87.0611	127.6	56.4727	67.233
SYNPCC7942_RS01550	850.382	769.247	1199.89	1335.28	1557.41	1932.17	2635.69	3464.42	3944.42	5431.09	6182.32	8542.24	9787.74	11856.5	9398.4	2804.98	2952.86	3006.71	2854.03	3156.11	3310.17	605.748	774.482	1089.4
SYNPCC7942_RS01555	476.967	445.487	522.366	629.355	509.093	584.622	641.263	700.23	757.552	1163.06	1378.25	1611.06	1926.92	1872.5	1912.62	714.96	844.842	683.536	820.954	857.394	846.53	594.531	701.875	713.353
SYNPCC7942_RS01560	729.049	702.466	876.643	515.022	427.015	493.849	661.13	516.603	595.299	1054.46	1104.1	1332.01	2060.01	2118.82	2085.43	658.303	736.855	707.312	812.736	812.16	725.2	682.869	783.702	749.819
SYNPCC7942_RS01565	1850.34	1956.08	2886.8	1330.04	1594.81	2036.99	1441.46	1738.33	2203.28	1592.78	1681.32	2668.53	2783.41	2509.03	2646.49	1238.36	1893.86	2179.67	2021.57	2265.82	2305.27	1323.67	1105.25	1493.94
SYNPCC7942_RS01570	3914.06	4049.11	5604.66	4215.63	4485.22	5622.53	4887.29	5457.39	5488.61	3778.76	4917.58	5721.19	3016.68	3219.72	3055.34	3745.67	4272.31	6300.42	4635.64	5635.77	5253.3	2267.35	2441	3414.07
SYNPCC7942_RS01575	8898.16	9642.64	7724.29	7596.31	11270.7	12769.8	11384.9	11834.1	11825.4	9088.41	9645.62	7557.07	6502.74	7848.45	7915.22	7201.76	6766.9	11065.6	6821.56	10160.2	11279	3307.78	4906.21	5211.13
SYNPCC7942_RS01580	247.897	239.227	218.945	187.757	194.287	217.207	219.641	217.904	200.298	240.552	232.386	220.306	172.443	164.208	164.717	158.28	171.509	163.879	201.335	202.526	225.988	260.808	268.533	315.653
SYNPCC7942_RS01585	296.013	247.681	252.563	191.953	200.52	166.417	216.33	203.214	215.964	207.855	258.088	327.635	272.617	300.166	285.313	179.864	213.252	237.752	237.493	264.209	233.398	207.525	244.331	252.978
SYNPCC7942_RS01590	384.921	345.738	478.404	195.1	255.586	378.221	230.678	282.785	502.423	296.602	596.493	959.18	718.392	711.57	762.549	261.702	435.579	425.406	432.254	533.558	701.119	88.3383	127.928	314.514
SYNPCC7942_RS01595	1309.57	1273.91	1300.74	1492.62	1449.36	1267.58	1046.33	1136.04	1157.03	1254.14	1138.37	1154.63	835.739	856.355	867.703	1121.45	1140.67	1274.52	1078.17	1106.18	1062.33	1212.9	1437.17	1345.8
SYNPCC7942_RS01600	135.978	115.81	120.679	178.317	179.741	129.676	164.455	187.299	145.468	96.9213	132.792	93.7714	98.0276	101.527	91.1824	169.972	195.103	152.84	182.434	193.273	197.277	169.666	118.708	150.42
SYNPCC7942_RS01605	3713.23	3470.06	3575.53	5181.69	4576.65	4212.3	6176.44	5502.68	5032.07	7684.81	7052.96	7986.39	5168.99	5150.49	5142.98	5845.58	6139.85	5004.68	6732.81	6038.77	5742.32	7221.31	6329.55	5029.94
SYNPCC7942_RS01610	268.817	273.04	246.529	405.934	356.365	381.463	439.282	396.634	542.707	826.75	1028.07	1129.78	610.347	622.403	639.012	318.36	343.019	265.773	414.997	370.098	419.56	918.438	605.064	475.189
SYNPCC7942_RS01615	350.404	367.717	421.513	453.135	410.392	423.608	462.46	456.619	488.996	471.761	598.635	546.812	736.281	758.36	745.637	354.332	407.448	314.172	399.383	432.809	361.211	365.973	369.954	369.212
SYNPCC7942_RS01620	511.485	515.649	412.893	789.84	817.666	794.264	1300.19	1172.76	1078.7	1627.81	1114.81	943.363	1207.82	1007.32	922.119	693.376	459.173	541.734	470.878	501.689	457.534	1107.73	1015.36	760.075
SYNPCC7942_RS01625	123.426	143.705	122.403	174.121	149.611	110.224	221.848	134.66	132.04	252.229	169.203	197.711	205.357	193.342	207.366	169.072	177.861	106.139	175.038	169.628	178.753	250.993	250.093	215.373
SYNPCC7942_RS01630	493.703	399.839	481.852	307.335	374.028	329.593	335.532	314.614	285.341	369.001	364.107	309.559	334.153	445.835	398.555	336.346	326.684	292.095	330.354	295.05	313.049	307.081	342.293	356.677
SYNPCC7942_RS01635	11793.4	11389.1	12283.4	15256.6	15352.8	15883.1	12547.1	13392.5	13248.8	13335.4	15458.5	15421.4	8700.85	9930.19	9759.46	14221	15376.8	12591.5	13743.4	14387.6	14466	11632.6	13030.2	14755.9
SYNPCC7942_RS01640	2472.7	2475.96	2429.95	1903.8	2403.13	1946.22	1789.14	1939.1	1916.82	1596.28	1690.96	1511.64	1911.9	2125	1995.72	1720.4	1845.77	2073.54	1847.35	2000.59	2116.32	1625.14	1893.56	1963.43
SYNPCC7942_RS01645	2458.06	2336.48	2233.42	2312.88	2348.06	2132.09	1810.11	1863.2	1827.3	1967.62	1990.81	1924.01	1962.7	2025.24	2053.81	1989.3	2026.35	2132.97	2043.76	2148.63	2130.22	2445.43	2453.68	2454.57
SYNPCC7942_RS01650	2075.23	2086.27	2190.32	3270.55	3309.11	3598.5	3290.2	3708.04	4060.79	3419.1	3640	3851.41	2480.74	2411.92	2306.77	2527.09	2458.3	2235.72	2752.95	2699.66	2572.93	2530.96	3006.88	3285.3
SYNPCC7942_RS01655	6145.14	6643.42	6794.2	7754.7	9765.24	10025	9363.99	10512	10582.2	12101.1	14226.9	12165.4	2482.17	2737.69	2305.3	4508.29	4785.02	5351.11	6598.04	7700.1	8408.8	8843.65	10352.9	9757.9
SYNPCC7942_RS01660	66523.3	77375.2	73251.9	73091.2	88080.4	91407.4	80895.2	97335.6	94998.3	116454	120872	111908	25993.1	29396.8	24792	42712.3	41791.1	62108.4	59600.9	70954	68305.9	78084.1	89465.4	89244.4
SYNPCC7942_RS01665	57203.7	66057.2	61574.5	64605.4	75005	77012.3	69073.2	80202	81183.4	101665	107298	96435.4	22883.4	24347.9	20762.4	38693.3	38718.4	43562.1	53372.7	62432.5	62199.6	74411.7	81206.5	82139.3
SYNPCC7942_RS01670	42092.4	47651	39996.3	47480.6	61999.3	66468.6	49424.7	61169.7	63832.4	75741.1	75680.7	67934.6	19365.1	21996.9	18548.3	27905	27045.8	42304.5	39743.6	52924	53371.2	48652	55203.8	60148.4
SYNPCC7942_RS01675	809.589	819.121	691.316	1046.83	1218.71	1138.99	1295.77	1415.15	1281.24	1214.44	1198.34	1015.67	405.706	401.692	415.468	816.583	686.945	798.167	913.815	1011.6	953.967	1046.04	1066.07	1078.01
SYNPCC7942_RS01680	10325.9	9984.15	10552.5	15505.2	15027.6	14033.1	20435.4	17947.7	15513.6	18831.9	18465.6	15758.1	6788.24	6548.03	5797.43	16483.6	13522	10317.6	17623.8	17850	17980	28906.3	22865.7	19637.7
SYNPCC7942_RS01685	32413.9	38917.1	36036.3	46422.3	49073.5	46031.7	66557.8	61696.1	53355.4	69762.3	51833.8	43581.1	20697.4	20418.3	19058.6	50022.9	35690.3	63142.6	53327.5	55415	49070	86476.2	68527.8	53160.8
SYNPCC7942_RS01690	8610.51	8302.79	8215.62	12113	12002.1	10816	14693.9	13076.7	11819.8	14024.4	12376.4	10488.8	5014.44	5006.59	4383.37	12171.4	9795.09	8897.01	11973.3	12506.2	11959.8	20751.1	16125.8	14383.3
SYNPCC7942_RS01695	3008.24	3293.39	3402.27	4386.6	4859.24	4344.14	6856.33	5874.83	5186.49	6106.04	5050.38	3617.54	2297.57	2214.16	1929.54	5048.79	4201.52	4051.97	4935.59	5264.65	4918.02	9014.72	6296.13	4207.19
SYNPCC7942_RS01700	2703.86	2874.11	2748.89	3904.1	3934.57	3192.19	5759.23	4890.59	3858.25	4777.17	4096.2	3131.74	1910.47	1925.48	1674.37	4198.03	3287.71	2445.45	3989.72	4333.23	4175.23	7316.66	5449.04	4008.91
SYNPCC7942_RS01705	4772.81	5848.81	5272.79	8135.46	9111.73	7905.9	12101.2	10414.1	8628.48	10708	7309.98	5779.93	3487.49	3400.7	3284.77	8718.01	6167.98	12070.1	7741.95	8509.17	7642.85	13543.8	10280.3	6885.11
SYNPCC7942_RS01710	13038.2	13473.7	11958.4	21539.7	21506.6	19252.5	26490.5	22134.4	19394.2	23048.6	18424.9	13650	8604.25	8699.51	7435.04	20604.3	17854.2	18712.8	19700.4	21303.3	19847.1	34676.3	25002.4	17070.3
SYNPCC7942_RS01715	5281.16	5789.64	4456.49	9477.03	9060.82	8653.7	11155.3	9798.32	7812.74	11393.5	8079.96	6465.71	4282.45	3945.41	3403.16	9437.47	8058.21	9105.89	9777.49	9381.99	8861.7	17761.6	11363.7	8620.64
SYNPCC7942_RS01720	679.888	771.783	671.49	687.046	694.029	532.751	745.013	722.265	617.679	961.039	908.125	685.774	518.759	528.822	497.826	601.645	588.939	548.527	618.797	622.998	658.515	1085.3	958.883	885.424
SYNPCC7942_RS01725	97.2762	100.594	90.5089	98.5989	60.26	64.8379	115.891	117.521	77.2098	127.282	108.161	79.0843	68.6909	67.9787	60.298	74.6436	78.0413	79.8167	92.8607	93.5526	78.7254	144.426	109.488	110.536
SYNPCC7942_RS01730	309.61	355.037	394.791	353.488	326.235	277.722	520.957	427.238	356.956	367.834	318.058	268.887	204.642	246.313	232.368	365.124	312.165	289.548	403.492	344.397	364.915	395.419	402.224	338.444
SYNPCC7942_RS01735	78.4486	77.77	92.2329	54.5441	38.4417	46.4672	43.0452	47.743	39.1644	46.709	53.5451	54.2292	91.5879	74.1586	72.0635	37.7715	58.0772	16.9823	63.2768	58.5989	81.504	61.6966	76.0652	75.2098
SYNPCC7942_RS01740	177.817	150.468	223.255	149.996	132.988	119.95	156.729	135.884	132.04	121.444	130.65	144.611	247.573	250.727	221.338	173.569	196.918	119.725	207.088	160.376	150.968	140.22	142.91	156.117
SYNPCC7942_RS01745	822.141	896.046	793.892	199.296	233.767	499.252	211.915	208.11	222.678	325.796	287.002	441.742	2160.19	2034.95	2098.67	281.487	274.052	731.936	250.642	328.976	485.319	702.5	215.518	312.235
SYNPCC7942_RS01750	5294.76	5518.29	4425.45	3407.96	3823.4	3704.41	2768.14	2962.51	3108.54	4440.86	4527.78	4493.12	3333.66	3578.15	3254.62	2461.44	2599.86	2763.02	2720.08	3068.73	3040.65	4461.79	4502.83	4888.64
SYNPCC7942_RS01755	1451.82	1589.21	1392.98	1175.84	1389.1	1502.08	1516.52	1728.54	1537.48	1124.52	1053.77	1023.58	1481.15	1564.39	1447.15	1301.32	1361.18	1236.31	894.914	1091.79	1050.29	741.761	633.877	686.004
SYNPCC7942_RS01760	66.9428	65.0901	65.5112	77.6204	68.5718	73.483	82.7792	75.8991	88.3997	94.5858	76.0341	67.7866	63.6822	67.9787	59.5627	86.3348	78.0413	77.2693	102.722	75.0477	59.2756	107.969	73.7602	86.6052
SYNPCC7942_RS01765	723.819	805.596	742.173	419.57	385.456	424.688	352.088	347.667	364.789	340.976	370.532	355.879	461.517	478.5	457.383	397.5	428.319	472.107	370.621	374.21	353.801	372.984	409.139	382.886
SYNPCC7942_RS14135	3554.24	3313.68	3438.48	6119.43	5308.08	4869.33	6442.43	5478.2	4760.15	5063.26	5323.46	4817.36	1992.75	2042.01	1909.68	8167.63	8183.44	6227.4	7183.14	6729.62	6359.16	6586.11	5806.31	5780.9
SYNPCC7942_RS01770	1821.05	1888.46	1463.66	2031.77	2611.96	2742.64	1923.79	2252.49	2525.55	2127.6	2160.01	2257.29	3102.54	3365.39	3075.93	2095.42	2369.37	2583	2036.36	2484.8	2512.73	1375.55	1648.08	1756.03
SYNPCC7942_RS01775	3273.92	3295.08	3169.54	4438	3746.51	3238.65	4291.28	4159.76	3521.44	5358.7	4733.39	4803.81	3154.06	3291.23	3156.09	4379.69	4271.4	4050.27	4751.51	4354.82	4175.23	5346.57	5875.46	5848.13
SYNPCC7942_RS01780	122.38	109.047	107.749	108.039	127.793	131.837	112.58	155.471	155.539	91.0826	153.139	138.962	175.305	179.217	186.777	74.6436	86.2084	86.6096	115.049	106.917	124.108	96.7515	107.183	105.977
SYNPCC7942_RS01785	270.909	327.141	277.561	267.476	368.833	295.012	316.769	323.183	371.502	303.609	265.584	246.291	322.704	317.823	297.813	269.796	225.049	196.994	237.493	255.985	294.526	246.786	266.228	243.862
SYNPCC7942_RS01790	546.002	459.857	441.339	541.245	581.821	607.315	378.577	413.772	503.542	356.156	431.574	385.254	339.877	369.027	313.991	533.297	529.955	404.178	343.502	436.921	390.849	307.081	380.326	394.282
SYNPCC7942_RS01795	223.84	204.569	172.398	160.485	227.534	287.448	248.338	292.579	315.553	224.203	326.625	270.016	241.134	229.539	225.015	125.905	133.396	166.426	147.098	181.965	196.35	120.589	153.283	142.443
SYNPCC7942_RS13910	259.403	195.27	265.493	361.879	281.56	316.625	453.63	457.843	463.259	462.42	636.116	669.957	335.584	370.793	341.199	315.662	341.204	237.752	436.363	373.182	426.043	332.32	364.191	411.375
SYNPCC7942_RS01800	832.601	761.639	754.241	515.022	423.898	385.786	608.151	466.412	516.97	634.075	486.19	573.926	663.297	670.959	723.576	634.92	658.813	599.474	702.618	625.055	549.226	538.443	632.724	644.981
SYNPCC7942_RS01805	1712.27	1604.43	1462.8	859.069	730.393	739.152	877.46	729.61	715.03	1370.91	1258.31	1193.04	1722.28	1657.97	1668.49	1012.64	1039.95	948.46	843.142	926.273	939.148	1489.13	1502.86	1305.92
SYNPCC7942_RS01810	596.209	456.476	468.06	304.188	233.767	269.077	290.279	308.493	268.556	590.869	552.586	510.659	630.382	591.503	569.89	319.259	407.448	198.693	355.007	381.407	360.285	680.065	686.892	634.725
SYNPCC7942_RS01820	820.049	777.7	685.282	1025.85	1136.63	1050.37	1142.35	1177.66	1138.01	1206.26	1157.65	982.905	676.892	664.779	638.277	883.133	854.824	780.335	860.399	941.694	911.363	960.504	977.323	1029.01
SYNPCC7942_RS01825	74.2646	81.9966	54.3053	83.914	100.78	100.499	129.136	119.969	90.6376	101.592	93.1685	82.4736	52.9492	44.142	45.5912	152.885	107.08	109.536	130.662	87.3843	105.585	92.5449	82.9802	98.0006
SYNPCC7942_RS01830	520.898	524.102	349.106	263.28	379.223	410.64	239.508	313.39	344.647	280.254	369.461	317.467	365.636	362.847	348.552	219.434	227.772	193.598	179.969	172.712	178.753	211.732	253.551	226.769
SYNPCC7942_RS01835	1483.2	1494.54	1845.52	977.598	780.264	847.215	1120.28	991.584	984.705	1337.05	1307.57	1637.05	1339.47	1258.05	1284.64	966.77	1002.74	821.942	1332.92	1074.31	954.893	1782.19	1724.14	1809.59
SYNPCC7942_RS01840	5032.21	5019.55	4795.25	5242.52	5177.17	5676.56	6290.12	6488.14	5552.4	5260.61	5093.21	5024.11	3571.21	3922.46	3642.15	4999.32	4708.79	6049.08	4026.7	4146.13	3835.32	5202.15	4800.18	4829.38
SYNPCC7942_RS01845	753.106	714.301	661.146	693.339	758.445	741.313	877.46	885.081	732.934	859.447	803.177	540.033	439.336	388.45	402.967	676.289	592.569	637.684	659.064	614.774	736.314	635.195	720.315	699.679
SYNPCC7942_RS01850	205.012	158.921	156.02	135.311	139.221	154.53	195.359	188.523	134.278	126.114	119.941	98.2905	106.614	117.418	112.507	146.589	141.563	135.009	139.702	165.516	136.149	121.991	146.368	108.256
SYNPCC7942_RS01855	265.679	248.526	294.8	200.345	150.65	209.643	210.811	137.108	164.491	178.662	175.628	194.321	324.135	270.149	317.668	205.045	187.843	208.882	248.176	239.536	187.089	401.028	307.718	209.676
SYNPCC7942_RS01860	843.061	876.603	841.302	528.658	544.418	1851.12	684.308	503.137	525.922	1316.03	712.15	811.179	1243.59	1010.85	1010.36	572.867	428.319	1395.94	553.055	649.728	1304.06	3785.93	1102.95	909.355
SYNPCC7942_RS13915	69.0347	55.7915	64.6492	33.5656	42.5976	117.789	47.4601	42.8462	40.2834	88.7472	44.9779	47.4506	116.631	101.527	76.4755	31.4762	33.5759	43.3048	45.1977	31.8696	60.2018	291.657	80.6752	66.0934
SYNPCC7942_RS01865	435.128	437.034	493.058	317.824	344.937	362.012	433.763	437.032	426.333	413.375	345.902	334.414	583.157	549.127	535.329	384.909	386.576	310.776	372.265	344.397	386.218	560.878	352.666	298.56
SYNPCC7942_RS01870	153.759	158.921	124.989	153.143	280.521	346.883	145.691	183.627	245.057	196.178	216.322	193.192	132.373	115.652	128.685	96.2273	120.692	122.272	143.811	188.133	207.465	193.503	165.96	159.536
SYNPCC7942_RS01875	140.161	177.519	155.158	163.632	194.287	204.239	199.774	249.732	242.819	143.63	164.919	151.39	187.469	193.342	185.306	162.777	176.047	157.086	143.811	148.039	183.384	113.578	96.8103	92.3029
SYNPCC7942_RS01880	652.692	635.685	795.616	902.075	1506.5	2007.81	2119.15	3274.68	3918.68	3623.45	5554.77	6502.99	3649.2	4649.04	3839.22	2059.44	1703.3	2426.77	1752.85	2040.68	2639.62	260.808	447.171	700.818
SYNPCC7942_RS01885	1905.78	2056.68	2425.64	1026.9	1492.99	2024.02	2460.2	3135.12	3035.8	2293.41	3329.44	4702.13	4430.56	5500.98	4531.91	1585.5	1739.59	2926.89	1943.5	2364.52	2796.14	475.344	635.029	998.239
SYNPCC7942_RS01890	382.829	401.53	449.097	166.779	215.066	243.142	356.503	321.959	393.882	274.416	328.767	502.75	752.738	823.69	816.965	222.132	276.774	362.571	342.681	309.443	414.929	144.426	176.333	176.629
SYNPCC7942_RS13670	177.817	191.889	187.052	127.969	153.767	195.594	155.625	179.954	164.491	113.269	140.288	183.024	176.736	161.56	186.777	124.106	127.044	155.388	161.068	187.105	172.27	130.404	140.605	173.21
SYNPCC7942_RS01900	276.139	320.379	300.834	209.785	309.612	556.525	310.146	378.271	433.047	138.959	133.863	173.985	316.98	257.789	283.107	428.976	571.698	666.554	247.355	466.735	275.076	127.6	162.503	178.908
SYNPCC7942_RS01905	303.334	323.76	322.384	339.852	395.846	953.117	397.34	492.12	617.679	211.358	228.102	335.543	216.806	185.397	172.805	803.993	1098.02	833.829	343.502	672.345	398.258	241.178	334.226	270.071
SYNPCC7942_RS01910	762.52	786.999	886.987	1682.47	1714.29	1739.82	987.832	1183.78	1253.26	392.356	545.089	786.324	291.221	315.174	325.756	750.933	1155.19	1446.89	1339.49	1533.85	1559.69	755.783	927.765	1291.1
SYNPCC7942_RS01915	1920.42	1941.71	1661.05	1631.08	1888.84	1607.98	1249.41	1276.82	1112.27	787.047	795.681	864.279	1006.04	1083.25	1088.31	1174.51	1293.13	1516.52	1217.05	1231.6	1377.23	884.785	1414.12	1503.06
SYNPCC7942_RS01920	152.713	132.716	187.914	144.752	97.6628	94.015	109.269	93.0376	80.5668	79.4054	123.154	168.337	152.408	188.928	197.072	125.905	126.136	101.894	142.989	134.675	122.256	140.22	139.453	184.606
SYNPCC7942_RS01925	407.933	363.49	335.314	464.674	430.132	479.801	419.415	372.15	405.072	305.944	386.596	440.613	484.414	490.859	519.151	453.258	505.453	373.61	424.858	413.276	411.225	332.32	422.969	453.538
SYNPCC7942_RS01930	1142.21	1160.63	1167.13	918.858	855.069	801.829	778.125	772.457	766.504	1001.91	1060.19	960.31	891.551	832.519	882.41	681.685	739.577	686.084	785.618	819.356	809.483	1247.95	1248.16	1057.5
SYNPCC7942_RS01935	1852.43	2043.15	2109.29	1199.97	1187.54	1198.42	1419.39	1503.29	1435.66	1432.8	1572.09	1804.25	2106.52	2136.47	2067.05	991.051	1020.89	1052.9	1311.55	1244.97	1374.45	1135.78	1315.01	1519.01
SYNPCC7942_RS01940	262.541	283.184	318.074	228.666	192.209	204.239	236.197	277.888	261.842	256.9	278.435	308.429	349.894	329.3	284.577	178.965	210.53	185.956	227.632	270.377	239.881	201.916	258.161	294.002
SYNPCC7942_RS01945	1444.5	1236.71	1346.43	1186.33	1174.03	1212.47	1375.24	1604.9	1580	1362.74	1848.38	2013.26	1535.53	1685.34	1531.72	877.737	833.952	652.968	1106.93	1219.27	1337.41	830.1	1017.66	1560.03
SYNPCC7942_RS01950	4827.2	5593.52	5596.9	5988.31	7443.15	7245.64	7346.38	8836.12	8839.97	8440.33	9014.86	9885.54	5618.34	6181.65	5839.35	4303.25	3528.19	6143.34	5134.46	5209.13	5677.49	4691.75	5077.93	6273.18
SYNPCC7942_RS01955	1995.73	2348.32	2337.72	4020.53	5984.45	5885.12	4158.83	6209.03	6274.14	5418.25	6483.24	6336.91	3669.95	3762.67	3655.38	3251.04	2751.41	3697.89	3369.28	3781.17	4561.44	2200.04	2740.65	3358.23
SYNPCC7942_RS01960	154.805	169.911	175.846	148.947	105.975	108.063	146.795	151.798	120.85	177.494	206.684	253.07	322.704	280.743	336.787	196.951	174.232	157.935	191.474	165.516	170.417	197.71	179.791	213.094
SYNPCC7942_RS01965	19094.4	20601.4	15777	39428	45285.4	38913.6	32176.8	36909	33201.4	32985.9	35660	26658.2	7181.78	8472.62	7784.33	26903.2	27900.7	31604.9	27342.1	28452.3	27491.8	27218	32056.9	31153.9
SYNPCC7942_RS01970	1500.98	1420.15	1393.84	1407.66	1358.97	1158.44	1231.76	1213.16	1145.84	1130.36	1237.96	1321.84	1000.31	1019.68	1108.9	1004.54	1187.86	902.608	1498.92	1309.74	1220.71	1379.76	1560.49	1609.03
SYNPCC7942_RS01975	321.116	307.699	278.423	264.329	359.482	261.513	248.338	215.455	252.89	190.339	212.039	211.268	184.607	217.179	241.192	198.75	233.216	219.071	284.334	222.059	290.821	197.71	261.618	307.676
SYNPCC7942_RS01980	237.438	267.123	231.013	151.045	162.079	175.062	142.38	113.849	165.61	103.928	131.721	124.275	163.141	161.56	152.951	142.992	163.342	146.048	116.692	141.871	134.296	91.1427	127.928	137.885
SYNPCC7942_RS01985	155.851	184.281	138.78	123.773	175.585	233.416	122.513	132.211	191.346	140.127	194.904	225.955	173.158	164.208	169.129	97.1266	91.6531	128.216	156.959	191.217	154.672	134.611	114.098	175.489
SYNPCC7942_RS01990	518.807	541.854	495.644	312.58	328.313	303.658	347.673	314.614	372.621	376.008	409.085	464.338	940.922	918.154	951.532	455.956	414.708	427.953	409.244	360.846	419.56	228.558	316.938	319.072
SYNPCC7942_RS01995	6472.53	7014.52	6829.54	7678.13	8787.58	9156.19	9080.33	10187.6	10577.7	13357.6	13643.3	15653	15563.5	18663.3	16151	12082.4	10610.9	15326.5	8700.14	10096.5	10222.3	4679.13	6894.27	7312.44
SYNPCC7942_RS02000	147.483	193.58	156.882	154.192	205.715	208.562	133.551	168.937	203.655	117.94	140.288	159.298	168.15	146.552	156.628	153.784	137.026	184.258	131.484	121.31	128.739	99.5559	89.8953	74.0702
SYNPCC7942_RS02005	99.3682	96.3672	81.027	152.094	168.313	146.966	181.011	190.972	154.42	183.333	191.692	143.482	50.8026	59.1503	76.4755	136.697	129.766	163.879	133.949	110.001	136.149	171.068	163.655	166.373
SYNPCC7942_RS02010	516.715	606.944	559.431	888.439	762.601	792.103	855.385	878.96	894.068	1132.69	1100.89	1280.04	756.315	653.302	679.456	1093.57	1012.72	1120.83	952.438	913.937	918.772	846.926	979.628	1067.75
SYNPCC7942_RS02015	2531.27	2481.88	2511.84	2664.27	2068.58	2109.39	2336.58	2179.04	1919.06	2567.83	2179.29	2305.87	1378.83	1371.93	1535.39	2858.04	2769.56	2670.46	2577.91	2472.46	2138.55	3271.32	3021.86	2924.06
SYNPCC7942_RS02020	1936.11	2105.71	1792.94	2441.9	3128.33	2740.48	2082.73	2294.11	2086.9	1973.46	1739.15	1441.59	1060.42	1110.61	1036.1	2202.44	2225.08	2915.01	2031.43	2454.98	2561.82	2857.67	2415.65	2227.8
SYNPCC7942_RS02025	664.198	660.2	689.592	647.186	710.653	625.686	594.907	652.487	610.965	507.961	512.962	460.949	421.447	466.14	447.823	560.277	566.253	693.726	625.372	707.299	689.079	677.26	644.249	618.771
SYNPCC7942_RS02030	429.898	454.786	411.169	918.858	646.237	535.993	858.697	636.573	541.588	1083.65	823.524	605.56	445.775	459.96	391.202	906.515	652.461	477.202	654.955	507.857	464.017	1939.24	1226.26	896.82
SYNPCC7942_RS02035	537.634	551.153	518.918	778.302	831.173	868.828	611.463	641.469	708.316	521.974	542.948	471.117	427.172	440.537	448.558	786.906	746.837	634.288	525.937	537.67	594.608	615.564	519.779	549.259
SYNPCC7942_RS02040	1022.97	1008.47	978.358	779.351	661.821	709.975	765.984	621.883	720.625	861.782	897.416	895.912	914.448	918.154	953.003	721.255	753.189	593.53	805.34	710.383	743.724	942.275	1017.66	1107.63
SYNPCC7942_RS02045	527.174	442.951	487.886	310.482	277.404	283.126	243.923	277.888	318.91	399.362	486.19	683.514	658.288	681.553	591.95	346.238	394.744	302.284	366.512	392.715	482.541	294.461	383.784	507.096
SYNPCC7942_RS02050	223.84	236.691	244.805	223.421	254.547	236.658	213.019	197.093	226.035	120.276	140.288	118.626	206.788	219.827	197.072	282.387	293.108	255.583	251.463	222.059	225.988	124.795	145.215	140.164
SYNPCC7942_RS02055	123.426	131.871	107.749	102.795	124.676	95.0956	69.5346	82.0199	95.1136	71.2313	54.616	54.2292	94.45	95.3468	79.4169	110.616	120.692	81.5149	90.3954	87.3843	88.9134	58.8922	76.0652	72.9307
SYNPCC7942_RS02060	1357.68	1288.28	1279.19	1067.81	1016.11	904.489	927.128	927.927	973.515	699.468	672.527	723.057	1148.43	1109.73	1175.81	964.072	1088.04	890.72	903.132	917.021	776.14	786.632	790.617	851.238
SYNPCC7942_RS02065	294.967	239.227	258.597	262.231	244.157	248.545	226.263	184.851	262.961	169.32	189.55	202.23	237.556	263.086	258.105	254.508	262.255	225.864	272.008	200.47	212.096	145.828	190.163	197.141
SYNPCC7942_RS02070	926.739	756.567	880.091	944.032	940.264	1237.32	970.173	870.391	1240.95	796.389	1032.35	1182.88	663.297	663.013	676.514	1016.23	1294.03	732.785	775.757	966.367	822.449	659.032	870.14	1002.8
SYNPCC7942_RS02075	1282.37	1207.13	1270.57	1863.94	2641.05	3670.91	1908.34	2580.57	3096.23	1913.9	2949.27	2791.68	798.532	887.255	844.172	700.571	827.6	742.125	1581.1	1676.75	2033.89	1121.76	1621.57	1840.36
SYNPCC7942_RS02080	128.656	145.396	128.436	114.333	154.806	137.24	147.899	151.798	152.182	199.681	210.968	187.543	172.443	188.045	172.07	148.388	149.73	134.16	171.751	144.955	143.558	193.503	183.248	176.629
SYNPCC7942_RS02085	289.737	333.904	415.479	184.611	211.949	195.594	189.84	209.334	198.06	166.985	198.117	227.085	367.067	300.166	332.374	132.2	117.969	196.994	203.8	209.722	170.417	173.872	165.96	182.327
SYNPCC7942_RS02090	269.863	338.976	383.585	182.513	180.78	213.965	239.508	259.526	215.964	176.327	191.692	209.009	374.938	333.714	376.495	152.885	150.638	244.545	225.988	209.722	185.236	152.839	189.011	154.978
SYNPCC7942_RS02095	633.864	616.243	543.915	666.067	729.354	627.847	550.758	554.553	572.919	559.341	501.182	436.093	379.947	386.684	360.317	593.552	584.402	417.764	659.064	610.662	592.756	643.608	652.317	681.446
SYNPCC7942_RS02100	393.289	408.293	305.144	546.49	582.86	492.768	325.598	329.304	392.763	369.001	346.972	324.246	276.195	216.296	209.572	329.151	323.962	258.98	380.482	344.397	386.218	371.582	422.969	482.026
SYNPCC7942_RS02105	903.728	959.445	856.818	1168.5	1590.66	1560.43	846.556	924.255	1055.2	1103.5	1125.52	1049.56	772.057	734.523	684.603	707.765	699.649	1012.99	870.261	979.732	1020.65	1072.68	1218.2	1204.5
SYNPCC7942_RS02115	1323.17	1180.92	1128.34	567.468	368.833	419.285	666.649	441.928	449.831	825.582	739.994	928.676	1182.06	1295.13	1321.41	765.322	725.058	590.134	968.052	680.569	640.918	907.221	1031.49	1128.15
SYNPCC7942_RS02120	16054.8	15963.1	15969.2	12647.9	10348.1	11043	8845.24	8438.26	9314.42	16251.2	15001.2	18048.2	15474.8	15567.1	14470.8	8435.63	8864.03	9631.49	9499.73	9200.02	8832.99	15945.8	16486.6	18466.3
SYNPCC7942_RS02125	29239.4	31731	36198.4	23004	25578.3	31478.8	16045.9	25360.1	30625.5	15809.8	29647.9	37900.6	38834	35967.8	37655.4	14578	19415	30580	19901.8	25800	26373	4506.66	10805.9	25286.4
SYNPCC7942_RS02130	46570.2	54022.3	58178.3	15630	19832.8	29522.9	12495.3	19312.6	29171.9	12920.9	21471.6	37338	71174.5	72686	72022.3	14019.5	18474	31545.4	16601.5	23120.9	25144.9	4918.9	6828.58	14498.4
SYNPCC7942_RS02135	29501.9	31366.7	32531.5	6566.27	9029.66	15776.1	7040.65	9147.06	13357.3	5760.39	7217.88	13460.2	38112	47414.7	38454.7	7793.51	9937.56	12862.4	6635.02	11587.2	13449.1	2605.28	2963.09	4028.28
SYNPCC7942_RS02140	1292.83	1355.06	1461.07	839.14	873.771	960.682	848.763	815.303	817.977	784.712	832.091	858.63	1356.65	1475.23	1412.59	830.073	903.827	871.19	830.816	936.554	1082.71	894.601	963.493	932.145
SYNPCC7942_RS02145	1230.07	1322.09	1281.78	910.467	974.55	968.246	1210.78	1256.01	1186.12	1534.39	1515.33	1493.56	1792.4	1891.04	1766.29	717.658	709.631	922.137	940.934	955.059	945.631	928.253	1064.91	1209.05
SYNPCC7942_RS02150	390.151	341.512	404.273	315.726	304.417	322.028	407.274	411.324	364.789	532.483	567.578	508.399	508.026	529.704	489.002	220.334	239.569	212.278	313.097	347.481	353.801	350.549	391.851	397.7
SYNPCC7942_RS02155	3404.67	3799.74	4009.98	1571.29	1979.23	1949.46	2121.36	2589.14	2828.79	2810.72	3397.97	4253.61	5208.34	5923.86	5190.04	1746.48	2107.11	2587.25	2029.79	2397.41	2639.62	1355.92	1834.79	2150.32
SYNPCC7942_RS02160	2691.31	2590.92	2698.03	1902.75	1512.73	1520.45	1477.89	1480.03	1469.23	1941.93	2260.68	2627.86	2443.54	2579.66	2372.95	1344.48	1414.72	1063.09	1546.58	1507.12	1477.26	1434.45	1826.72	2362.27
SYNPCC7942_RS02165	178594	212098	198054	130796	181848	222037	131545	186519	177834	217582	240937	240060	91207.9	95649.6	90725	65637.8	64372.2	100473	90046.1	109376	115059	90002.7	103101	124872
SYNPCC7942_RS02170	1663.11	1635.71	1561.06	2887.69	2353.26	2258.52	1482.3	1237.64	1418.87	1509.87	1387.89	1291.33	1594.2	1580.28	1380.24	2315.75	2543.6	2267.98	2333.02	2083.86	1798.64	6231.36	2402.97	1847.2
SYNPCC7942_RS02175	239.53	245.99	266.355	198.247	207.793	183.707	189.84	166.488	162.253	221.868	172.415	169.466	133.089	157.146	147.068	180.763	157.897	170.672	216.127	166.544	150.968	288.852	262.771	232.467
SYNPCC7942_RS02180	574.244	582.43	476.68	735.296	759.484	702.411	583.87	639.021	566.206	482.271	459.417	494.842	429.318	404.341	459.589	565.673	613.441	551.075	691.114	630.195	639.991	701.098	615.437	575.469
SYNPCC7942_RS02185	1049.12	977.197	943.017	687.046	632.73	579.219	706.383	663.505	647.891	829.086	760.341	812.309	988.863	949.054	1064.77	786.006	782.227	712.406	793.836	748.421	756.69	963.308	975.018	899.099
SYNPCC7942_RS02190	1970.63	2097.25	1734.32	2405.18	3129.37	3565	3859.72	4300.54	4254.37	4016.98	3885.23	3713.57	2034.97	2194.74	1864.83	2740.23	2020	2432.71	1872.01	2121.9	2171.9	2291.19	2052.61	1958.87
SYNPCC7942_RS02195	15256.7	15417.9	14117.7	13458.8	10666	10142.8	11383.8	9475.14	8631.84	18202.5	15409.2	14995.5	10727.9	12328	10727.9	12337.8	10894.9	9114.38	10506.4	9853.86	9486.88	21177.4	20951.4	19608.1
SYNPCC7942_RS02200	1528.18	1561.32	1373.15	1013.26	755.328	582.461	980.106	684.316	576.276	1121.02	1069.83	962.569	662.581	793.674	739.018	934.394	804.914	500.977	885.875	563.372	626.099	938.069	1558.18	1393.66
SYNPCC7942_RS02205	707.083	671.189	797.34	1101.37	1059.75	742.394	621.396	728.386	643.415	350.318	522.6	749.041	365.636	361.082	359.582	544.988	778.598	844.019	931.072	820.384	777.066	364.571	560.117	1030.15
SYNPCC7942_RS02210	779.256	816.585	848.198	880.048	1163.64	1556.11	987.832	1115.23	1303.62	1028.77	1067.69	1143.33	520.906	560.604	581.655	542.29	589.847	656.365	1011.61	1139.08	1183.66	803.458	942.748	1207.91
SYNPCC7942_RS02215	14.6437	16.9065	21.5497	22.0274	6.2338	17.2901	23.1782	14.6901	16.7847	12.845	7.49632	13.5573	22.1814	26.4852	25.737	22.483	28.1312	19.5296	15.6137	23.6452	19.4498	14.022	18.4401	35.3258
SYNPCC7942_RS02220	482.197	488.599	436.167	246.497	298.183	329.593	229.574	215.455	298.769	192.675	246.308	201.1	265.462	259.555	272.076	226.629	270.422	180.012	207.088	231.311	299.157	245.384	288.126	229.048
SYNPCC7942_RS02225	473.829	466.62	465.474	250.693	299.222	305.819	264.894	269.319	232.749	193.843	204.542	160.428	238.272	239.25	228.691	225.729	235.031	225.864	205.444	238.508	259.331	213.134	190.163	217.653
SYNPCC7942_RS02230	57.529	72.6981	76.7171	33.5656	21.8183	27.0158	22.0745	20.811	26.8556	14.0127	19.2762	15.8169	46.5095	36.1965	29.4137	22.483	46.2803	36.5119	28.7622	29.8135	51.8662	22.4351	10.3725	10.2559
SYNPCC7942_RS02240	283.461	397.303	384.447	254.889	347.015	380.382	326.702	366.029	383.811	296.602	311.633	449.651	361.343	340.776	341.934	208.642	178.769	239.45	245.711	235.424	300.083	252.395	274.296	288.304
SYNPCC7942_RS13920	155.851	152.159	171.536	96.5011	116.364	158.853	110.372	104.055	133.159	130.785	112.445	102.81	125.933	125.363	119.861	85.4355	87.1158	83.2131	111.762	108.973	118.551	95.3493	93.3528	100.28
SYNPCC7942_RS02245	512.531	464.084	378.413	533.903	727.276	785.619	426.037	494.568	522.565	620.063	559.011	475.636	310.54	313.408	313.991	504.519	470.062	562.962	513.61	508.885	512.178	703.902	643.097	652.958
SYNPCC7942_RS02250	353.542	302.627	350.83	349.292	263.897	360.931	330.013	261.974	309.958	365.498	398.376	428.185	384.24	419.349	372.818	333.648	340.296	279.358	412.532	327.948	301.935	551.063	481.746	491.143
SYNPCC7942_RS02255	109.828	92.9859	108.611	119.577	126.754	129.676	121.41	142.005	132.04	91.0826	79.2468	96.031	74.4151	81.2213	73.5342	95.328	98.9128	100.195	138.058	119.254	124.108	158.448	96.8103	103.698
SYNPCC7942_RS02260	22912.2	26776.6	21074.8	68622.7	67197.2	59011.1	41532	41414	37741.1	79780.2	65092.7	48591.7	11729	11067.3	9878.58	73577	54724.2	51514	37017.7	40330.4	38987.6	76972.1	55753.5	47284.2
SYNPCC7942_RS02265	2676.67	3288.32	1980.85	1508.35	1514.81	2494.1	3463.48	2906.2	3104.06	3463.48	1713.44	1639.3	7284.1	7298.44	5645.22	4721.43	4353.07	2844.53	1077.35	1968.72	1132.72	2589.86	2890.48	1155.5
SYNPCC7942_RS02270	826.325	1027.92	687.006	683.899	619.224	1170.32	1282.53	1189.9	1311.45	1179.4	627.549	628.155	1876.84	1597.94	1416.27	1557.62	1696.94	1449.44	426.502	751.505	472.353	970.319	917.393	393.142
SYNPCC7942_RS02275	489.519	534.246	518.918	546.49	704.419	659.185	493.364	555.777	578.514	454.246	463.701	354.75	416.439	440.537	432.381	516.21	523.602	517.11	467.591	514.025	524.219	417.854	470.221	446.7
SYNPCC7942_RS02280	5334.5	5659.46	5584.83	10936.1	11579.3	10464.8	13052.6	12502.5	10005.9	9422.38	7383.87	6904.06	2984.48	3337.14	3314.19	15997.1	14284.3	20663.2	12518.1	11392.9	10407.5	11104	8965.32	7972.24
SYNPCC7942_RS02285	486.381	452.25	459.44	290.552	301.3	304.738	235.093	231.37	209.25	188.004	183.124	189.802	389.248	433.475	429.44	306.668	372.965	256.432	262.968	262.153	287.116	179.481	240.873	240.443
SYNPCC7942_RS02290	8790.42	9586	9187.09	5977.82	5864.96	5554.45	5140.04	4862.44	5017.52	5921.54	5073.94	5742.65	8534.13	8533.54	8410.1	6164.84	6408.46	7042.55	5272.51	5652.22	5192.17	6155.64	6232.74	5556.41
SYNPCC7942_RS02295	1376.51	1249.39	1378.32	922.005	943.381	828.845	932.646	907.116	816.858	809.234	826.737	716.278	977.414	1010.85	1005.95	1146.63	1012.72	1058	876.013	904.684	856.718	897.405	957.73	872.889
SYNPCC7942_RS02300	3449.65	3096.43	3162.64	2258.33	2249.36	2029.43	1416.08	1344.15	1568.81	1361.57	1373.97	1361.38	2432.09	2449.88	2286.91	1498.27	1782.24	1503.78	1291.01	1491.7	1424.47	1740.12	1788.69	1808.45
SYNPCC7942_RS02305	2650.52	2661.93	2741.13	1973.03	1504.42	1418.87	1876.33	1443.31	1309.21	1823.99	1778.77	1806.51	1365.23	1680.93	1447.15	1955.12	1784.06	1401.89	1965.69	1708.62	1599.52	2177.61	2810.96	2506.99
SYNPCC7942_RS02310	20365.2	21198.2	21831.6	21137.9	19389.2	18100.6	18667.3	16596.2	15504.6	23575.2	20909.4	19684.1	10295	10864.2	10903.6	17989.1	16600.1	21032.5	17925.4	16502.3	14882.8	25423.2	27200.2	25875.6
SYNPCC7942_RS02315	811.681	748.114	807.684	649.284	527.795	580.299	557.38	439.48	471.092	692.462	587.926	642.842	537.363	524.407	564.742	597.149	675.148	557.018	722.341	571.596	525.145	776.816	908.173	825.028
SYNPCC7942_RS02320	88.9084	86.2233	81.889	94.4032	91.429	144.805	111.476	80.7958	78.3288	75.9022	95.3103	145.741	40.0697	63.5645	72.0635	117.811	111.617	99.3463	155.316	103.833	89.8396	75.7186	144.063	201.699
SYNPCC7942_RS02325	261.495	164.839	169.812	360.83	322.08	318.786	356.503	358.684	283.103	220.7	200.259	204.489	153.123	149.2	143.392	323.755	383.854	252.187	339.393	287.854	304.714	318.298	277.753	268.932
SYNPCC7942_RS13675	5710.01	4609.56	5732.23	5064.21	4171.45	4613.22	4095.92	4192.81	3807.9	5105.3	6210.16	6585.46	4070.65	4680.82	4051	2774.4	3655.23	1997.96	5020.23	4992.21	4784.65	6199.11	6585.4	6901.07
SYNPCC7942_RS02330	158.989	144.551	173.26	131.116	123.637	131.837	113.683	117.521	157.777	112.102	145.643	142.352	129.511	145.669	152.951	130.401	140.656	126.518	134.771	158.32	131.518	124.795	134.843	133.326
SYNPCC7942_RS02335	460.232	473.383	410.307	672.361	734.549	626.766	615.878	616.986	600.894	505.625	581.5	376.215	441.482	459.96	448.558	714.96	650.646	861.001	594.966	574.68	644.622	618.368	490.966	494.561
SYNPCC7942_RS02340	435.128	328.832	330.142	538.098	536.107	450.623	462.46	411.324	449.831	525.477	426.219	406.719	368.498	409.638	367.671	618.733	666.98	556.169	536.62	446.174	482.541	563.683	537.067	573.19
SYNPCC7942_RS02345	266.725	256.979	295.662	258.035	166.235	155.611	307.939	144.453	179.037	288.428	249.52	265.497	237.556	227.773	283.842	372.319	348.463	264.074	418.284	302.247	294.526	328.114	358.429	354.398
SYNPCC7942_RS02350	154.805	133.562	151.71	188.806	193.248	222.61	169.973	187.299	218.202	123.779	160.635	190.932	160.279	162.443	163.981	166.374	189.658	154.539	168.464	171.684	182.458	117.784	168.265	167.513
SYNPCC7942_RS02355	187.231	168.22	212.049	283.21	292.988	325.27	236.197	225.249	279.746	198.513	228.102	225.955	177.451	158.911	150.745	184.361	194.196	162.181	190.652	232.339	224.136	145.828	175.181	207.397
SYNPCC7942_RS02360	154.805	179.209	174.122	187.757	194.287	215.046	210.811	179.954	212.607	152.972	182.053	198.841	204.642	210.116	178.688	145.69	181.491	158.784	160.246	153.179	172.27	193.503	187.858	169.792
SYNPCC7942_RS02365	751.014	772.628	645.63	2120.93	2123.65	2315.79	1612.54	1634.28	1769.11	1641.82	1867.65	1495.82	445.06	439.655	447.823	1407.44	1576.25	1147.15	1664.1	2016.01	1616.19	3274.13	3448.29	2158.29
SYNPCC7942_RS02370	1652.65	1812.38	1281.78	4239.75	3501.32	4716.96	2902.79	2458.15	4168.21	3162.2	2228.55	3017.63	625.373	587.972	580.185	1569.31	1938.33	1812.01	2507.24	4176.97	2186.71	9268.51	12084	6379.16
SYNPCC7942_RS02375	1760.39	1721.93	1655.88	1030.04	1062.86	1475.06	908.364	896.099	956.731	564.012	469.055	431.574	802.109	629.465	643.424	531.498	536.307	550.226	439.65	674.401	627.951	1273.19	900.105	774.889
SYNPCC7942_RS02380	696.623	694.858	633.562	528.658	509.093	492.768	420.519	391.737	464.378	303.609	311.633	305.039	615.356	572.964	609.598	639.417	668.795	537.489	590.035	512.997	507.547	252.395	391.851	384.026
SYNPCC7942_RS02385	443.496	309.389	339.624	462.576	372.989	365.254	290.279	298.7	340.171	254.564	398.376	353.62	385.671	385.801	383.113	451.459	469.155	157.086	409.244	355.705	388.996	382.799	411.444	531.027
SYNPCC7942_RS02390	3199.66	3120.1	2840.26	2955.87	2373	2069.41	2078.31	1776.28	1779.18	2688.11	2254.25	2113.81	2481.46	2358.07	2431.04	2725.84	2549.05	2148.26	2585.31	2368.63	2147.81	4055.15	3641.91	3455.09
SYNPCC7942_RS02400	711.267	711.765	599.945	366.075	611.951	957.44	365.332	505.586	805.668	454.246	582.571	660.919	852.197	864.301	860.35	274.293	327.592	336.249	294.196	462.623	534.407	189.296	221.281	247.281
SYNPCC7942_RS02405	460.232	490.289	465.474	442.646	523.639	663.508	363.125	445.601	582.99	495.116	535.451	509.529	445.775	421.115	461.059	340.843	335.759	334.551	361.581	435.893	423.265	417.854	435.646	518.492
SYNPCC7942_RS02410	69.0347	65.0901	49.1334	83.914	88.3121	70.2411	48.5638	44.0704	44.7593	42.0381	57.8287	47.4506	62.2511	52.0876	74.2695	53.9592	68.0592	34.8137	62.455	59.6269	50.0138	60.2944	71.4552	66.0934
SYNPCC7942_RS02415	4612.78	4579.98	4117.72	3080.69	3188.59	3448.3	2271.46	2318.59	2602.76	2326.11	2419.17	2250.51	3735.78	4031.05	3623.03	2876.03	3089.89	2081.18	2033.9	2642.09	2521.99	2804.39	2621.95	2518.39
SYNPCC7942_RS14140	624.451	513.113	492.196	549.636	561.042	544.638	511.024	476.205	547.183	464.755	614.698	637.194	420.016	414.935	383.113	399.298	510.898	203.787	604.827	629.167	625.172	607.151	620.047	829.587
SYNPCC7942_RS02420	11.5058	10.1439	8.6199	6.29355	6.2338	2.16126	5.51862	2.44836	6.7139	3.50318	12.8508	9.03821	10.0174	12.3598	5.88273	7.19457	7.25965	3.39645	7.39598	6.1683	8.33563	5.60878	12.6775	6.83725
SYNPCC7942_RS02425	1033.43	1174.16	1087.83	520.267	548.574	443.059	624.707	536.19	455.426	742.674	759.27	641.713	980.992	1130.92	1054.48	616.035	625.238	598.625	610.58	501.689	578.863	640.803	743.365	693.981
SYNPCC7942_RS02430	5435.96	6099.03	5948.59	3680.68	3481.58	3361.85	2976.74	2947.82	2979.85	4763.16	4538.49	4717.94	5968.95	6006.85	6195.99	3077.48	3165.21	3972.15	2927.17	3043.03	2729.46	4653.89	4925.8	4539.94
SYNPCC7942_RS02435	460.232	390.541	428.409	659.774	523.639	416.043	420.519	449.273	371.502	322.292	316.987	292.612	243.28	220.71	208.837	646.612	662.443	560.415	641.807	541.783	587.199	814.676	489.814	611.934
SYNPCC7942_RS02440	2427.72	2386.36	2173.08	3990.11	3808.85	3175.98	3141.2	3144.91	2613.94	2580.67	2350.63	1843.79	1418.9	1469.93	1460.39	3574.8	3599.88	3736.1	3140.83	2984.43	3020.28	3551.76	3076.03	2845.44
SYNPCC7942_RS02445	851.428	830.11	1105.93	869.558	796.887	943.392	1269.28	1268.25	1374.11	999.574	1282.94	1578.3	2126.56	2130.29	2103.08	841.764	927.421	619.004	776.578	784.402	793.737	301.472	410.291	472.91
SYNPCC7942_RS02450	1028.2	1006.78	1165.41	853.825	1229.1	1336.74	1160.01	1497.17	1539.72	958.703	1126.59	1415.61	1451.81	1438.15	1467.74	762.624	764.078	1187.91	827.528	982.816	1012.32	507.595	569.337	713.353
SYNPCC7942_RS02455	2029.2	2190.24	2227.38	1818.84	2188.06	2619.45	1838.8	1941.55	2329.72	1203.93	1366.47	1440.46	1139.84	1214.79	1185.37	1573.81	1474.62	1862.96	1382.23	1498.9	1575.43	1581.68	1131.76	1123.59
SYNPCC7942_RS02460	1223.8	1279.82	1198.17	920.956	1090.91	1438.32	857.593	1022.19	1208.5	721.655	719.647	745.652	457.939	497.922	557.389	804.892	668.795	741.276	624.55	753.561	669.629	745.968	630.419	692.842
SYNPCC7942_RS02465	899.544	980.578	690.454	1337.38	1398.45	1291.36	1333.3	1252.33	1225.29	1818.15	1658.83	1327.49	401.412	384.036	380.172	1157.43	988.22	1198.95	1142.27	1273.75	1255.9	1807.43	1628.49	1508.75
SYNPCC7942_RS02470	444.542	405.757	404.273	883.194	1065.98	794.264	1039.71	1118.9	904.138	879.298	903.842	658.659	168.865	191.576	194.13	1074.69	832.138	773.542	793.836	805.991	826.154	1103.53	849.395	721.33
SYNPCC7942_RS02475	274.047	261.206	306.868	581.104	423.898	426.85	477.912	537.414	452.069	397.027	401.588	420.277	207.504	233.953	186.041	565.673	540.844	495.033	598.253	496.548	491.802	762.794	409.139	467.212
SYNPCC7942_RS02480	1171.5	1359.28	1279.19	735.296	951.693	1271.9	601.529	714.92	928.756	629.404	672.527	672.217	884.395	847.527	872.115	902.918	1060.82	1181.97	663.173	891.32	772.435	604.346	741.06	749.819
SYNPCC7942_RS02485	2361.82	2500.48	2217.9	1577.58	1594.81	1632.83	1486.72	1748.13	1694.14	2717.3	2785.42	2965.66	2929.38	3309.77	2848.71	1393.95	1419.26	1373.87	1319.77	1458.8	1480.04	1834.07	2224.33	2418.11
SYNPCC7942_RS02490	1870.21	2165.73	1792.94	2721.96	3446.25	3215.96	1832.18	2130.07	2190.97	2049.36	2160.01	1849.44	1245.74	1362.22	1123.6	1669.14	1543.58	2129.58	1434.82	1754.88	1733.81	1822.85	2044.54	2012.43
SYNPCC7942_RS02495	1772.94	1874.93	1881.72	1293.32	1283.12	1291.36	1658.9	1581.64	1648.26	2061.04	2175	2425.63	1647.87	1760.38	1858.94	1567.52	1559.01	1648.13	2205.65	1963.58	1938.5	1423.23	1688.42	1793.64
SYNPCC7942_RS13925	907.911	890.129	950.775	653.48	652.471	620.283	944.787	898.547	963.445	2006.15	2034.71	2050.54	1750.19	2009.35	1831.74	684.383	664.258	776.939	1029.69	987.956	945.631	1161.02	1308.09	1044.96
SYNPCC7942_RS02505	991.59	983.114	1062.83	411.178	438.444	376.06	811.237	696.557	697.127	1590.44	1652.4	1870.91	1878.98	2117.93	1975.86	598.948	605.273	660.61	991.062	791.599	825.228	830.1	903.563	983.425
SYNPCC7942_RS02510	387.013	384.623	457.717	365.026	438.444	472.236	481.223	539.863	596.418	806.899	916.693	991.943	1287.95	1311.02	1299.35	418.184	635.22	588.436	471.699	581.876	587.199	197.71	258.161	308.816
SYNPCC7942_RS02515	282.415	230.774	234.461	133.213	126.754	196.675	133.551	122.418	149.944	130.785	163.848	180.764	277.626	304.58	290.46	168.173	190.566	155.388	172.573	140.843	153.746	119.187	141.758	190.304
SYNPCC7942_RS02520	2140.08	2071.05	1995.51	1320.6	1305.98	1442.64	911.675	1161.75	1287.95	1052.12	1200.48	1121.87	2102.23	2308.63	2152.35	961.374	1115.26	1071.58	727.272	845.057	824.301	761.392	765.262	840.982
SYNPCC7942_RS02525	558.554	514.804	521.504	323.069	287.794	239.9	294.694	210.559	231.63	290.764	320.2	336.673	445.775	405.224	408.85	294.078	356.63	261.527	298.305	287.854	296.378	337.929	380.326	420.491
SYNPCC7942_RS14145	390.151	338.131	312.902	298.943	167.274	135.079	146.795	153.022	161.134	192.675	253.804	283.574	313.402	303.697	269.87	196.052	293.108	99.3463	218.592	222.059	202.834	258.004	278.906	488.864
SYNPCC7942_RS02530	1380.69	1384.64	1633.47	681.801	1029.62	1309.73	862.008	1145.83	1384.18	739.171	1010.93	1542.14	1279.37	1492.88	1453.77	715.859	1019.98	1399.34	1089.67	1326.18	1674.54	405.235	572.794	790.842
SYNPCC7942_RS02535	370.277	370.253	458.579	398.591	518.444	596.509	380.785	701.454	888.473	303.609	626.478	893.653	473.681	555.307	509.592	489.23	832.138	1011.29	522.65	719.635	852.087	86.9361	154.435	294.002
SYNPCC7942_RS02540	205.012	240.918	193.086	151.045	136.105	118.87	158.936	126.09	111.898	110.934	98.523	119.756	234.694	228.656	238.986	167.274	152.453	174.068	142.989	100.749	125.034	116.382	146.368	124.21
SYNPCC7942_RS02545	651.646	627.232	622.357	469.918	500.782	403.076	501.09	372.15	406.191	562.844	470.126	486.933	631.098	671.842	568.419	535.096	491.841	538.338	464.303	371.126	424.191	567.889	655.774	618.771
SYNPCC7942_RS02550	33.4714	36.349	34.4796	41.957	18.7014	22.6933	36.4229	29.3803	39.1644	16.3482	20.3471	19.2062	22.1814	27.3681	31.6197	35.9728	35.3908	18.6805	44.3759	26.7293	42.6043	29.4461	23.0501	25.0699
SYNPCC7942_RS02555	270.909	318.688	275.837	198.247	224.417	220.449	301.316	268.095	250.652	197.346	191.692	177.375	247.573	292.22	272.076	188.857	216.882	266.622	231.741	213.834	220.431	151.437	160.198	160.675
SYNPCC7942_RS02560	1769.8	1737.99	1791.21	1279.69	1340.27	1257.86	1644.55	1612.24	1489.37	1556.58	1626.7	1316.19	1967.71	1978.45	1946.45	1205.09	1182.42	1016.39	1121.72	1268.61	1204.04	1410.61	1220.5	1240.96
SYNPCC7942_RS02565	4785.36	5247.79	4694.4	9052.22	10608.9	9748.38	10378.3	11176.7	9443.1	12924.4	10808.6	8005.59	1905.46	1963.44	1651.58	8038.13	6371.25	8183.76	6832.25	7641.5	7239.96	15731.2	10827.8	9304.36
SYNPCC7942_RS02570	1006.23	865.614	841.302	1091.93	1006.76	903.408	1187.61	1186.23	1040.65	1063.8	971.309	915.118	523.053	542.947	497.091	1102.57	956.459	692.028	991.884	904.684	912.289	1302.64	1162.88	1191.96
SYNPCC7942_RS02575	1388.02	1483.55	1300.74	1473.74	1598.97	1288.11	1646.76	1603.67	1390.9	1461.99	1475.7	1048.43	611.778	738.938	650.777	1185.3	1011.81	1205.74	1114.33	1090.76	1028.06	1752.74	1476.36	1329.85
SYNPCC7942_RS02580	347.266	319.533	393.067	542.294	494.548	385.786	492.261	559.449	441.998	353.821	389.809	302.78	168.15	165.091	181.629	416.385	389.299	328.607	533.333	380.379	459.386	535.639	418.359	444.421
SYNPCC7942_RS02585	209.196	224.857	168.95	209.785	288.833	314.464	132.447	157.919	187.989	133.121	128.508	141.222	157.417	134.192	128.685	152.885	136.118	181.71	119.979	142.899	148.189	119.187	132.538	134.466
SYNPCC7942_RS02590	286.599	256.134	267.217	162.583	191.17	182.627	165.558	156.695	176.799	161.146	178.841	133.314	276.195	251.61	247.075	164.576	156.99	103.592	189.008	174.769	152.82	148.633	175.181	209.676
SYNPCC7942_RS02595	1390.11	1300.96	1237.82	1122.35	992.213	947.714	774.814	784.698	814.62	1025.26	1122.31	1065.38	928.043	957.882	857.408	745.537	939.217	624.098	951.617	1081.51	997.497	1179.25	1276.97	1456.33
SYNPCC7942_RS02600	1098.28	1077.79	977.496	850.678	1041.04	1088.2	726.25	800.613	826.929	773.035	867.431	852.981	812.842	883.723	839.76	675.39	782.227	727.69	719.054	889.264	910.436	783.827	870.14	874.029
SYNPCC7942_RS02605	277.185	262.051	230.151	271.671	232.728	244.223	278.138	298.7	311.077	233.545	275.222	221.436	311.971	308.111	338.993	300.373	260.44	229.261	281.047	248.788	262.109	224.351	243.178	270.071
SYNPCC7942_RS02610	1185.1	1179.23	1175.75	1170.6	1106.5	1267.58	1337.71	1344.15	1411.04	1442.14	1454.29	1433.69	1660.75	1344.57	1334.65	964.072	892.03	946.762	1032.97	1036.27	1042.88	1454.08	1471.75	1447.22
SYNPCC7942_RS02615	340.99	325.451	293.938	221.323	210.91	234.497	398.444	388.065	296.531	359.66	210.968	185.283	742.72	469.671	527.24	228.427	153.36	151.991	234.206	173.741	204.686	405.235	273.143	252.978
SYNPCC7942_RS02620	4741.43	5399.1	4936.61	3350.27	3813.01	4211.22	5830.97	6546.91	6320.02	6649.03	4177.59	4699.87	9243.94	6739.61	6332.76	3448.89	2557.21	3603.64	3413.66	3487.15	3454.66	5538.67	4377.21	3940.54
SYNPCC7942_RS02625	1143.26	1125.97	1167.13	466.771	417.664	498.171	482.327	461.515	462.14	526.645	500.112	606.69	1049.68	1023.21	1057.42	433.473	441.931	402.48	467.591	397.855	448.272	577.705	606.217	600.539
SYNPCC7942_RS02630	289.737	344.048	306.868	562.224	622.341	726.185	602.633	745.525	662.438	575.689	620.053	413.498	229.685	230.421	209.572	605.243	543.566	719.199	436.363	536.642	590.904	459.92	462.154	435.305
SYNPCC7942_RS02635	128.656	110.738	128.436	158.388	125.715	125.353	124.721	100.383	110.779	109.766	93.1685	122.016	89.4413	97.9953	88.241	142.992	147.008	90.8551	129.019	125.422	108.363	134.611	135.995	134.466
SYNPCC7942_RS02640	137.023	142.86	135.332	162.583	134.027	119.95	224.056	179.954	139.873	184.501	182.053	162.688	62.2511	65.3302	66.9161	174.468	167.879	129.914	223.523	196.358	152.82	263.613	276.601	265.513
SYNPCC7942_RS02645	112.966	103.975	121.541	123.773	98.7018	108.063	141.277	95.4859	77.2098	85.244	80.3177	98.2905	62.2511	66.213	59.5627	111.516	103.45	88.3078	111.762	91.4965	127.813	126.198	117.555	139.024
SYNPCC7942_RS02655	182.001	144.551	206.016	212.932	141.299	182.627	187.633	187.299	175.68	170.488	185.266	230.474	179.598	210.999	217.661	174.468	245.013	193.598	215.305	204.582	230.619	150.035	169.418	141.303
SYNPCC7942_RS02660	344.128	350.81	348.244	494.043	424.937	370.657	279.242	357.46	362.551	296.602	349.114	336.673	273.333	263.086	280.165	460.452	420.152	484.844	449.511	374.21	379.734	361.766	381.479	422.77
SYNPCC7942_RS02665	126.564	166.529	151.71	148.947	141.299	158.853	120.306	99.1584	117.493	141.295	155.281	102.81	150.977	148.317	149.274	107.918	146.1	108.687	151.207	123.366	161.156	165.459	147.52	139.024
SYNPCC7942_RS02670	458.14	450.559	432.719	602.083	674.289	645.137	506.609	609.641	541.588	648.088	544.019	577.315	304.816	334.597	358.111	620.531	639.757	717.501	732.202	653.84	511.252	754.381	644.249	749.819
SYNPCC7942_RS02675	267.771	287.411	227.565	337.754	331.43	364.173	376.37	439.48	439.76	391.188	451.921	297.131	221.099	193.342	193.395	242.817	225.049	243.696	220.236	172.712	227.841	291.657	292.736	265.513
SYNPCC7942_RS02680	550.186	586.656	628.39	620.963	615.068	633.25	1464.64	1313.54	1279	2423.03	1568.87	2162.39	5073.82	4111.39	3862.75	1498.27	1120.71	1440.1	979.557	1025.99	847.456	779.621	615.437	511.654
SYNPCC7942_RS02685	926.739	863.923	995.598	1271.3	1130.4	1375.64	1666.62	1559.6	1721	1172.4	892.062	1045.04	1353.07	1052.35	1220.67	1246.46	1184.23	1444.34	945.864	1186.37	1137.35	2246.32	1032.64	919.61
SYNPCC7942_RS02690	642.232	581.584	564.603	449.989	458.184	418.205	419.415	465.188	391.644	582.695	509.75	523.086	990.294	981.719	955.209	759.926	706.909	690.329	507.036	495.52	570.528	567.889	556.659	552.678
SYNPCC7942_RS02695	132.84	139.479	135.332	156.29	137.144	105.902	97.1276	137.108	109.66	93.4181	84.6013	98.2905	135.235	162.443	166.923	171.77	185.121	163.879	131.484	119.254	139.853	84.1317	129.08	115.094
SYNPCC7942_RS02700	384.921	393.922	443.063	604.181	804.16	812.635	689.827	767.56	788.883	565.179	583.642	536.644	548.096	437.006	417.674	615.135	578.05	602.021	474.987	579.82	588.125	748.772	525.542	422.77
SYNPCC7942_RS02705	172.587	171.601	180.156	87.0607	120.52	131.837	105.957	95.4859	96.2326	115.605	116.728	89.2523	137.382	92.6983	108.831	104.321	110.71	96.7989	115.87	131.59	112.068	224.351	154.435	117.373
SYNPCC7942_RS02710	75.3106	91.2952	80.165	58.7398	83.1173	82.128	54.0824	37.9495	70.4959	51.38	68.5378	68.9163	47.225	39.7278	47.7972	35.0735	57.1698	47.5504	55.8808	43.1781	60.2018	98.1537	72.6077	50.1398
SYNPCC7942_RS02715	1156.85	1134.43	1057.66	1121.3	1418.19	1486.95	1025.36	1189.9	1282.35	1164.22	1051.63	1003.24	667.59	705.39	639.747	937.092	888.4	1068.18	966.409	997.209	1027.14	1137.18	907.02	1067.75
SYNPCC7942_RS02720	11428.4	9709.42	10566.3	16951.7	15454.6	16624.4	13696.1	15454	15126.4	14026.7	18328.5	19390.3	7943.82	8435.54	7537.25	13167	14409.5	8003.74	12256.8	13773.8	14063.1	11568.1	12626.8	17383.7
SYNPCC7942_RS02725	1028.2	962.827	879.229	1231.44	1054.55	919.618	1325.57	1098.09	974.634	1229.62	1455.36	1109.44	591.028	554.424	527.24	1317.5	1435.6	714.104	1554.8	1523.57	1535.61	1914	1688.42	1612.45
SYNPCC7942_RS02730	6963.09	6780.36	5506.39	5307.56	5663.4	4732.09	7106.87	6826.02	5231.25	6824.19	6648.16	4537.18	3913.23	4045.18	3678.91	5434.59	5157.98	4942.69	6197.01	5743.72	5945.16	6888.99	6359.51	5756.97
SYNPCC7942_RS02735	27299.1	28968.5	25346.8	20289.3	20420.9	19436.2	23996	23408.7	19906.7	25586	23614.5	19845.6	18366.2	19351.9	17022.4	16932.4	15266.1	17131.7	19621.5	21546.9	21293.8	32399.1	27276.3	25056.3
SYNPCC7942_RS02740	167.357	143.705	108.611	98.5989	94.5459	116.708	80.5718	83.2441	81.6858	168.153	137.076	125.405	128.08	148.317	117.655	77.3416	70.7816	67.9291	69.851	92.5245	79.6516	120.589	108.335	103.698
SYNPCC7942_RS02745	164.219	196.116	210.325	122.724	169.351	165.337	149.003	146.901	129.802	180.998	203.471	176.245	187.469	164.208	187.512	79.1402	107.987	78.1184	115.049	135.703	113.92	208.927	238.568	181.187
SYNPCC7942_RS02750	162.127	195.27	168.95	136.36	113.247	99.4181	84.9867	102.831	91.7566	154.14	164.919	142.352	150.261	180.982	155.892	75.5429	80.7636	86.6096	79.7123	100.749	73.1683	144.426	132.538	160.675
SYNPCC7942_RS02755	94.1383	97.2125	83.613	37.7613	48.8314	45.3865	67.3271	50.1913	48.1163	89.9149	70.6796	54.2292	110.907	82.1042	89.7117	41.3687	40.8355	39.0592	50.9501	47.2903	42.6043	64.501	67.9977	70.6516
SYNPCC7942_RS02760	364.001	438.724	318.936	356.634	442.6	357.689	342.154	388.065	322.267	328.131	338.405	247.421	275.479	322.237	316.932	341.742	382.039	305.681	370.621	395.799	396.406	423.463	386.089	344.142
SYNPCC7942_RS02765	236.392	216.404	223.255	173.073	172.468	190.191	155.625	159.143	163.372	249.893	275.222	262.108	291.936	286.04	291.195	147.489	153.36	95.9498	178.325	177.853	161.156	252.395	311.176	245.002
SYNPCC7942_RS02770	73.2187	65.9354	63.7872	136.36	137.144	135.079	90.5053	121.194	104.065	99.2567	115.657	154.779	35.7765	27.3681	37.5024	98.9253	127.951	112.932	95.326	118.226	115.773	103.762	100.268	144.722
SYNPCC7942_RS02775	299.151	291.638	323.246	380.76	419.742	459.269	403.963	361.133	395.001	347.982	401.588	444.002	228.254	220.71	213.984	330.95	319.425	343.042	331.176	347.481	341.761	388.408	344.598	395.421
SYNPCC7942_RS02780	940.337	886.747	927.501	516.071	685.718	765.087	805.718	865.494	909.733	1031.1	1152.29	1146.72	1624.25	1802.76	1627.31	487.432	471.877	506.921	531.689	572.624	675.186	424.865	480.594	497.98
SYNPCC7942_RS02785	84.7245	77.77	80.165	50.3484	64.4159	48.6284	67.3271	64.8814	61.5441	56.0509	50.3324	58.7483	135.951	121.832	106.625	53.0599	47.1877	37.361	50.9501	53.4586	58.3494	36.4571	44.9476	43.3026
SYNPCC7942_RS02790	948.705	981.424	913.709	861.167	1018.19	966.085	993.351	994.033	969.04	773.035	732.497	767.118	1002.46	918.154	1023.6	758.127	743.207	820.244	816.024	794.683	780.771	743.164	761.805	721.33
SYNPCC7942_RS02795	1564.79	1583.3	1449	2196.45	2033.26	1798.17	1388.48	1300.08	1378.59	1334.71	1261.52	1196.43	1282.95	1319.85	1435.39	2072.03	2123.45	1899.47	1715.05	1642.82	1744.93	1594.3	1773.7	1851.76
SYNPCC7942_RS02800	108.782	99.7485	96.5428	97.55	99.7408	88.6118	78.3643	85.6925	66.02	50.2122	56.7578	67.7866	99.4587	67.9787	91.9177	118.71	145.193	116.329	106.831	89.4404	100.028	79.9251	57.6252	66.0934
SYNPCC7942_RS02805	1403.71	992.413	1236.09	1927.92	2029.1	2440.07	2906.1	3215.92	3191.34	3144.69	5060.01	4491.99	1353.07	1513.19	1361.85	1184.41	1241.4	478.9	2069.23	2311.06	2692.41	1512.97	2230.09	3185.02
SYNPCC7942_RS02810	365.047	350.81	314.626	540.196	780.264	679.717	452.527	494.568	505.78	415.711	444.425	336.673	186.753	231.304	197.072	503.62	514.528	541.734	465.125	472.903	475.131	545.454	455.239	578.887
SYNPCC7942_RS02815	836.785	868.15	770.619	873.754	822.861	919.618	718.524	686.764	718.387	524.309	480.835	544.552	613.209	572.964	625.04	1125.05	1468.26	993.463	699.331	835.805	661.294	671.652	654.622	665.493
SYNPCC7942_RS02820	1533.41	1430.29	1408.49	1525.14	1738.19	1897.59	1424.91	1480.03	1407.68	1249.47	1152.29	1248.4	744.151	703.624	752.99	1466.79	1690.59	1486.8	1559.73	1663.39	1642.12	1698.06	1641.16	1726.41
SYNPCC7942_RS02825	92.0463	97.2125	98.2668	78.6693	80.0004	96.1762	104.854	121.194	104.065	98.089	100.665	118.626	267.608	241.015	255.164	102.523	106.172	101.045	124.088	103.833	130.592	53.2834	56.4727	70.6516
SYNPCC7942_RS02830	515.669	464.084	883.539	886.341	823.9	1091.44	1696.42	1585.31	2029.84	1937.26	2157.87	2691.13	2771.96	2483.43	2680.32	1060.3	1157.01	817.696	1298.41	1214.13	1228.12	221.547	330.768	683.725
SYNPCC7942_RS02835	88.9084	69.3168	93.0949	88.1097	130.91	164.256	256.064	254.629	277.508	405.201	423.007	455.3	335.584	397.278	322.08	232.025	225.957	208.033	303.235	211.778	209.317	99.5559	140.605	126.489
SYNPCC7942_RS02840	609.807	612.862	559.431	549.636	558.964	597.589	643.471	685.54	665.795	617.727	687.519	603.3	660.434	711.57	599.304	646.612	643.387	577.397	591.679	585.989	574.232	424.865	598.149	581.166
SYNPCC7942_RS02845	1242.63	1240.09	1258.5	1040.53	980.784	1013.63	987.832	968.325	951.136	815.073	820.311	791.973	1076.87	1092.96	1033.16	1155.63	1132.51	1039.31	890.805	991.04	888.208	759.99	810.21	810.214
SYNPCC7942_RS02850	364.001	353.346	352.554	280.063	272.209	314.464	259.375	258.302	290.936	219.533	191.692	232.734	218.952	253.375	269.87	299.474	347.556	245.394	269.543	271.405	252.848	238.373	210.908	186.885
SYNPCC7942_RS02855	1172.54	1461.57	1359.36	780.4	798.965	1073.07	1136.83	1226.63	1174.93	826.75	722.859	806.66	1204.95	1155.64	1115.51	1253.65	1314.9	1207.44	877.657	978.704	819.671	712.315	886.275	722.47
SYNPCC7942_RS02860	220.702	218.94	245.667	146.849	169.351	193.433	199.774	201.989	201.417	133.121	141.359	135.573	201.78	245.43	235.309	183.461	255.903	152.84	194.761	197.386	188.941	117.784	118.708	102.559
SYNPCC7942_RS02865	402.703	506.35	420.651	522.364	764.679	779.136	396.237	479.878	646.772	305.944	350.185	345.711	445.775	452.897	490.473	366.923	436.487	595.229	384.591	460.567	447.346	291.657	261.618	313.374
SYNPCC7942_RS02870	373.415	441.26	399.101	547.539	610.912	585.702	420.519	455.394	412.905	532.483	556.869	423.666	529.492	485.562	466.942	425.379	366.612	495.882	382.948	397.855	391.775	497.779	436.799	445.561
SYNPCC7942_RS02875	1212.29	1389.72	984.392	1022.7	1536.63	1650.12	1327.78	1592.66	1731.07	1519.21	1412.52	1251.79	1524.08	1621.78	1522.89	767.12	865.713	1098.75	980.379	1128.8	1141.06	614.162	751.432	725.888
SYNPCC7942_RS02880	217.564	157.231	178.432	144.752	185.975	148.047	192.048	190.972	208.131	133.121	158.494	151.39	251.151	240.133	259.576	119.61	175.139	150.293	186.543	161.404	198.203	74.3164	87.5903	92.3029
SYNPCC7942_RS02885	224.886	199.497	228.427	234.959	322.08	303.658	245.027	236.266	270.794	270.912	275.222	289.223	257.591	268.384	236.78	364.225	390.206	298.039	299.948	282.714	287.116	214.536	260.466	237.025
SYNPCC7942_RS02890	479.059	403.221	372.38	413.276	365.716	523.026	298.005	287.682	360.313	328.131	383.383	386.383	399.266	376.973	350.758	266.199	308.535	236.903	248.998	271.405	298.23	182.285	282.363	289.444
SYNPCC7942_RS02895	2631.69	2913.84	2103.25	3583.13	5887.82	7937.24	1908.34	2547.52	4122.33	3661.99	4302.89	4103.35	2613.83	2354.54	2348.68	1667.34	1689.68	1943.62	1815.3	2266.85	2765.58	2319.23	2789.06	2962.81
SYNPCC7942_RS02900	879.67	826.729	810.27	619.914	606.756	671.072	604.84	614.538	581.871	624.734	612.556	707.24	841.464	795.439	755.196	723.953	776.783	738.729	636.055	657.952	610.354	636.597	603.912	617.632
SYNPCC7942_RS02905	991.59	1010.16	943.879	623.061	903.901	1076.31	629.122	818.975	1028.35	667.939	851.368	1229.2	1197.8	1336.62	1310.38	501.821	706.909	985.821	750.281	977.676	1100.3	258.004	489.814	687.144
SYNPCC7942_RS02910	296.013	297.555	287.905	261.182	306.495	303.658	199.774	317.062	290.936	317.622	240.953	389.773	455.077	534.119	511.798	208.642	283.126	332.852	276.117	262.153	275.076	171.068	267.381	303.118
SYNPCC7942_RS02915	1.04598	1.69065	6.03393	1.04892	1.03897	2.16126	2.20745	2.44836	1.11898	1.16773	5.35451	7.90843	5.00871	8.82841	6.61808	0.899321	2.72237	0.849114	4.93066	11.3086	3.70473	1.4022	0	2.27908
SYNPCC7942_RS02920	220.702	211.332	323.246	138.458	129.871	161.014	195.359	220.352	332.338	234.713	367.32	732.095	819.998	781.314	861.085	215.837	330.314	373.61	267.077	310.471	344.539	46.2725	72.6077	174.35
SYNPCC7942_RS02925	808.543	776.855	741.311	401.738	391.69	399.834	536.409	451.722	469.973	571.018	525.813	520.827	678.323	709.804	714.017	548.586	496.379	415.217	562.917	432.809	451.977	549.661	577.404	564.073
SYNPCC7942_RS02930	3545.88	4239.31	4038.42	2889.79	2647.29	2775.06	3276.95	3044.53	2947.4	3729.72	3366.92	3170.15	2885.02	3006.07	2942.84	3021.72	2695.15	3265.69	2762.81	2482.74	2404.37	3586.82	3911.6	3449.39
SYNPCC7942_RS02935	519.853	458.167	475.818	524.462	510.132	468.994	527.58	470.084	485.639	603.714	622.194	628.155	462.948	443.186	441.205	482.935	485.489	559.566	594.144	538.698	531.628	597.335	692.654	662.074
SYNPCC7942_RS13930	130.748	136.943	139.642	133.213	154.806	207.481	163.351	261.974	231.63	198.513	216.322	205.619	160.279	160.677	172.07	72.845	102.543	61.1362	132.306	151.123	179.679	178.079	126.775	143.582
SYNPCC7942_RS02940	8160.74	8981.59	6882.13	4835.54	5463.92	5583.62	4343.15	4555.17	4663.92	5596.91	4669.14	4763.14	7444.38	7319.63	6693.08	4390.48	3912.04	5134.59	4109.7	4148.18	4208.57	7165.22	5792.48	5551.85
SYNPCC7942_RS02945	3066.82	3132.78	2592.86	1222	1260.27	1360.52	1250.52	1158.07	1104.44	1295.01	1201.55	1146.72	2693.97	2681.19	2676.64	966.77	968.256	1045.26	1174.32	1047.58	1248.49	1911.19	1412.97	1406.19
SYNPCC7942_RS02950	521.944	477.609	398.239	579.006	710.653	697.008	515.439	525.172	708.316	398.195	469.055	449.651	696.926	673.607	716.958	464.049	518.158	506.921	521.006	555.147	547.373	283.243	293.888	353.258
SYNPCC7942_RS02955	143.299	112.428	140.504	218.176	247.274	263.674	406.17	378.271	467.735	554.67	593.28	692.553	842.179	875.778	863.291	456.855	502.731	586.737	511.145	501.689	464.943	120.589	135.995	153.838
SYNPCC7942_RS02960	70.0807	76.0794	85.337	91.2564	103.897	87.5312	97.1276	108.952	96.2326	74.7345	69.6087	81.3439	110.192	120.949	105.154	92.63	121.599	100.195	107.653	102.805	121.33	71.512	57.6252	69.5121
SYNPCC7942_RS02965	974.854	928.168	805.098	1511.5	1714.29	1397.26	1924.89	1988.07	1416.63	1502.86	1332.2	1089.1	445.775	550.01	483.855	2110.71	1872.08	1448.59	1694.5	1673.67	1666.2	1655.99	1478.66	1204.5
SYNPCC7942_RS02970	195.598	252.753	197.396	302.09	553.769	513.3	310.146	329.304	425.214	297.77	337.334	201.1	114.485	140.372	138.98	295.876	345.741	323.512	315.562	371.126	337.13	293.059	251.246	211.955
SYNPCC7942_RS02975	4782.22	5029.69	4179.79	3518.09	3687.29	5559.85	4183.11	4487.84	4902.27	3988.95	3627.15	3326.06	4147.21	4122.87	3716.42	6259.27	8521.02	5513.29	2211.4	3787.34	2542.37	2906.75	3833.23	3040.3
SYNPCC7942_RS02980	147.483	149.623	143.09	70.2779	81.0394	104.821	91.609	67.3298	102.946	63.0572	97.4521	117.497	166.719	153.614	205.16	89.0327	88.9307	80.6658	96.1478	85.3282	100.954	60.2944	62.2352	91.1634
SYNPCC7942_RS02985	35773.6	27089.3	27834.5	74106.5	66856.4	68868.7	60119.8	62201.7	54930.9	65541	91200.2	74004.8	20819.1	25225.4	24328	67831.3	83005	28888.5	58337.1	73380.2	79462.7	93481.6	79729	86249.7
SYNPCC7942_RS02990	1249.95	1171.62	1343.84	3770.88	2317.93	2018.62	3697.47	2497.32	2081.31	2564.33	2479.14	2294.57	857.921	819.276	897.117	5678.31	5161.61	2911.61	4945.45	3725.65	3556.54	4593.59	4767.91	3591.84
SYNPCC7942_RS02995	258.357	221.475	259.459	997.527	469.613	352.286	878.564	498.241	422.976	721.655	603.989	399.941	185.322	259.555	212.514	1840.01	1616.18	892.418	1338.67	895.432	727.979	1518.58	1245.86	666.632
SYNPCC7942_RS03000	655139	448602	457950	564144	474645	502796	423513	474989	431360	567618	626362	617515	422125	695180	399088	462147	578642	246085	348509	505234	448743	595114	540427	701970
SYNPCC7942_RS03005	10.4598	5.91728	9.48189	20.9785	9.3507	8.64505	6.62234	9.79343	8.95187	7.00636	8.56722	7.90843	21.4659	22.9539	19.8542	15.2885	34.4833	8.49114	14.792	12.3366	9.26181	11.2176	18.4401	10.2559
SYNPCC7942_RS03010	810.635	842.79	939.569	1537.72	1827.54	1797.09	1714.08	1877.89	1650.5	1297.34	1420.02	1212.25	574.571	516.462	485.326	1377.76	1289.5	1361.98	1474.27	1583.2	1554.13	2361.3	1483.27	1506.47
SYNPCC7942_RS03015	756.244	779.391	773.205	934.592	1019.23	935.827	928.231	1067.48	899.663	620.063	764.624	484.674	384.24	374.324	399.291	784.208	863.899	829.584	650.025	700.102	724.274	611.357	590.082	528.748
SYNPCC7942_RS13680	794.945	702.466	702.522	1281.79	1401.57	1305.4	1320.05	1562.05	1327.11	971.548	1184.42	837.164	347.748	374.324	373.554	831.872	887.492	712.406	953.26	900.572	881.725	1023.6	1047.63	948.099
SYNPCC7942_RS03020	906.865	958.6	891.297	639.844	523.639	500.333	470.186	512.931	502.423	674.946	621.124	786.324	1081.88	1231.56	1103.01	779.711	883.863	810.903	691.114	725.804	692.784	646.412	749.127	786.284
SYNPCC7942_RS03025	355.634	372.789	412.031	230.763	256.625	189.111	291.383	200.765	222.678	269.745	257.017	253.07	403.559	440.537	407.379	329.151	338.481	274.264	364.869	317.668	321.385	343.538	299.651	281.467
SYNPCC7942_RS03030	183.047	149.623	171.536	139.507	113.247	81.0474	101.543	111.4	88.3997	129.618	98.523	101.68	188.184	199.522	244.133	134.898	181.491	93.4025	149.563	97.6648	147.263	130.404	134.843	102.559
SYNPCC7942_RS03035	539.726	522.412	580.119	704.877	854.03	847.215	781.436	853.252	894.068	585.031	744.277	733.225	711.953	693.913	706.663	524.304	601.644	641.081	544.016	582.905	567.749	398.224	481.746	519.631
SYNPCC7942_RS13615	824.233	874.913	764.585	1498.91	2409.36	2288.78	1408.35	1799.54	2045.5	1388.43	1468.21	1142.2	556.683	693.913	583.126	1115.16	944.662	1315.28	958.191	1008.52	1132.72	1009.58	1089.12	998.239
SYNPCC7942_RS03045	1008.33	1014.39	1242.99	695.437	637.925	703.491	1041.91	913.237	871.688	899.149	977.734	951.271	1798.84	1840.72	1720.7	700.571	657.906	591.832	771.648	758.701	698.341	577.705	611.979	603.957
SYNPCC7942_RS03050	1750.97	1981.44	1912.76	1371.99	1698.71	2053.2	2071.69	2214.54	2263.7	2404.35	2186.78	2382.7	3361.56	3756.49	3292.12	1252.75	1042.67	1549.63	1133.23	1204.87	1223.49	1076.89	1152.5	1120.17
SYNPCC7942_RS03055	128.656	106.511	115.507	172.024	132.988	117.789	156.729	126.09	142.111	108.599	128.508	128.794	118.062	125.363	147.068	183.461	162.435	137.556	177.504	152.151	155.598	221.547	154.435	151.559
SYNPCC7942_RS03060	178.863	158.076	131.022	199.296	219.222	255.029	228.471	246.06	195.822	220.7	217.393	216.917	188.184	166.857	184.571	202.347	214.16	183.409	199.692	228.227	212.096	302.874	254.703	256.397
SYNPCC7942_RS03065	1877.54	1895.22	1555.89	2470.22	3673.78	4814.21	2438.12	2775.21	2997.76	2894.79	2811.12	2270.85	1742.32	1831.01	1932.48	2559.47	2242.32	2622.91	1825.16	2491.99	2684.07	2598.27	1847.46	1825.55
SYNPCC7942_RS03070	88.9084	98.0578	104.301	50.3484	66.4938	55.1122	121.41	107.728	127.564	253.397	304.136	480.155	950.224	915.506	1008.15	256.306	226.864	320.116	155.316	200.47	188.015	30.8483	50.7101	54.698
SYNPCC7942_RS03075	464.416	420.972	566.327	341.949	305.456	412.801	552.965	641.469	687.056	1276.32	1634.2	2491.16	4733.95	4899.77	4506.91	1152.03	1340.31	1129.32	823.42	853.282	891.913	179.481	285.821	413.654
SYNPCC7942_RS03080	1757.25	2013.57	1849.83	798.232	910.134	785.619	874.149	751.645	727.339	803.396	640.4	840.553	1922.63	2035.83	1952.33	1045.91	1057.19	1225.27	876.013	824.496	780.771	775.414	865.53	812.493
SYNPCC7942_RS03090	749.968	821.657	753.379	620.963	591.172	626.766	760.465	641.469	617.679	1111.68	883.495	867.668	480.121	435.24	430.175	494.626	334.851	410.971	553.877	471.875	508.474	1302.64	1174.4	958.355
SYNPCC7942_RS03095	7157.65	8241.93	6264.94	6171.87	6214.06	6845.8	6653.24	6287.38	5869.07	12145.5	10120	9092.44	4360.44	4419.5	3746.57	3866.18	2882.99	4039.23	4255.16	4470.99	4335.46	12859.5	11196.6	10650.2
SYNPCC7942_RS03100	3273.92	3307.76	2819.57	3946.05	4133.01	3679.55	3418.23	3668.86	3461.02	3841.82	4025.52	3302.33	1739.45	1943.13	1741.29	3037.01	2857.58	2318.93	3192.6	3457.33	3380.56	4593.59	4175.52	4415.73
SYNPCC7942_RS03105	186.185	177.519	155.158	161.534	178.702	242.062	158.936	190.972	213.726	156.475	160.635	162.688	135.951	138.606	132.362	141.193	157.897	219.071	166.821	186.077	208.391	123.393	163.655	125.35
SYNPCC7942_RS03110	126.564	131.026	123.265	75.5226	80.0004	86.4505	96.0239	96.7101	83.9237	84.0763	91.0267	90.3821	93.7345	89.1669	110.301	57.5565	44.4654	67.9291	92.0389	77.1038	66.6851	74.3164	101.42	85.4657
SYNPCC7942_RS03115	242.668	200.342	219.807	166.779	112.208	158.853	125.824	105.279	151.063	182.165	185.266	224.825	181.029	200.405	215.455	113.314	161.527	74.722	185.721	172.712	188.015	136.013	248.941	294.002
SYNPCC7942_RS03120	1339.9	1279.82	1303.33	796.134	931.953	836.409	986.729	913.237	901.901	937.684	868.502	862.019	1047.54	1091.19	1093.45	919.106	935.588	1025.73	853.003	801.879	820.597	851.133	828.65	756.656
SYNPCC7942_RS03125	1238.44	1293.35	1055.08	1397.17	1567.8	1524.77	1550.73	1601.23	1343.9	1713.05	1772.34	1283.43	676.176	730.992	709.605	1295.02	1089.86	1182.82	1196.51	1153.47	1277.2	1428.84	1531.68	1477.99
SYNPCC7942_RS03130	596.209	531.71	560.293	852.776	839.485	1078.47	656.715	754.094	882.878	419.214	423.007	340.063	447.206	416.701	356.641	866.945	934.68	953.554	512.788	594.213	589.978	632.39	341.141	317.932
SYNPCC7942_RS03135	511.485	545.235	561.155	757.324	926.758	841.812	728.457	706.351	696.008	639.914	590.067	562.628	407.852	386.684	377.23	771.617	789.487	861.85	732.202	682.625	701.119	783.827	701.875	619.911
SYNPCC7942_RS03140	612.945	562.987	438.753	640.893	907.017	1105.49	535.306	621.883	698.246	691.294	658.605	564.888	319.126	316.94	278.695	546.787	518.158	934.025	492.244	655.896	825.228	935.264	617.742	570.911
SYNPCC7942_RS03145	160.035	157.231	117.231	141.605	180.78	156.692	208.604	139.556	137.635	242.887	227.031	166.077	84.4326	99.761	73.5342	137.596	125.229	164.728	140.524	153.179	115.773	217.34	217.823	184.606
SYNPCC7942_RS03150	1288.65	1379.57	1073.18	1122.35	1349.62	1417.79	1380.76	1448.2	1341.66	2069.21	2051.85	1398.66	653.995	743.352	747.107	1037.82	943.755	990.066	1108.58	1219.27	1170.69	1546.62	1536.29	1399.36
SYNPCC7942_RS03155	192.46	190.198	181.018	183.562	178.702	203.159	183.218	153.022	119.731	191.507	185.266	175.115	124.502	106.824	152.216	189.757	170.602	111.234	192.296	181.965	183.384	211.732	202.841	218.792
SYNPCC7942_RS03160	198.736	182.59	161.192	169.926	140.26	114.547	111.476	116.297	126.445	117.94	141.359	109.588	143.822	139.489	144.862	151.086	148.823	135.858	155.316	185.049	162.082	138.817	141.758	166.373
SYNPCC7942_RS03165	229.07	224.011	187.914	148.947	157.923	129.676	131.343	124.866	135.397	156.475	129.579	152.52	220.383	249.844	208.837	124.106	142.471	128.216	114.227	130.562	131.518	124.795	170.57	181.187
SYNPCC7942_RS03170	4024.93	4053.34	3377.28	5956.84	7703.93	6641.56	5332.09	5891.97	5562.47	5460.29	5367.36	3820.9	2130.85	2475.49	2141.32	6275.46	5998.29	6160.32	5337.44	6237.18	6418.44	6335.12	5550.46	5122.24
SYNPCC7942_RS03175	1060.62	1033.83	1091.28	1480.03	1457.67	1321.61	1141.25	1136.04	1162.62	1264.65	1270.09	1180.62	677.607	647.122	637.541	1204.19	1164.27	1267.73	1115.97	1317.96	1248.49	1754.15	1349.58	1433.54
SYNPCC7942_RS03180	2048.03	2021.18	1923.1	2323.37	2396.9	2550.29	2016.5	2228	2378.96	2112.42	2125.74	2125.11	1868.25	2061.43	1875.86	3174.6	3789.54	3218.14	1962.4	2421.06	1986.66	1671.42	1985.76	1953.18
SYNPCC7942_RS03185	2403.66	2498.78	2536.84	1743.31	1718.45	1543.14	1627.99	1697.94	1553.15	1765.6	1623.49	1588.46	2333.34	2467.54	2346.48	2079.23	2260.47	1990.32	1664.92	1853.57	1760.67	1822.85	2000.75	1784.52
SYNPCC7942_RS03190	3837.7	4030.52	3866.02	2904.47	3126.25	2822.61	2812.29	2993.12	2948.52	3240.44	3419.39	2927.25	2902.91	3213.54	2995.05	2495.61	2661.57	2684.05	2583.66	2831.25	2996.2	3299.37	3579.68	3630.58
SYNPCC7942_RS03195	2617.04	2747.31	2530.8	1320.6	1335.07	1113.05	1046.33	986.688	889.592	1725.9	1554.95	1406.57	2156.61	2154.13	2047.19	988.353	892.03	949.309	812.736	742.252	805.778	1832.67	1648.08	1557.75
SYNPCC7942_RS03200	1246.81	1173.31	1261.95	918.858	781.303	758.604	750.532	565.57	711.673	643.417	676.81	648.491	938.06	911.092	969.18	851.657	955.552	744.673	830.816	713.467	749.281	835.709	890.885	884.285
SYNPCC7942_RS03205	2660.98	2633.19	2821.29	2223.72	2633.78	2164.51	1739.47	1923.18	1976.12	1142.04	1336.49	1354.6	1593.49	1818.65	1904.54	1833.71	2390.24	2218.73	1972.26	1979	2214.5	1392.38	1580.08	1684.24
SYNPCC7942_RS03210	3287.52	3120.94	2945.42	2686.3	2474.82	2420.62	2428.19	2483.86	2387.91	3448.3	3371.2	2984.87	2618.84	2575.25	2297.21	2286.07	2225.99	1884.18	2429.99	2477.6	2303.41	3994.86	4028	4198.07
SYNPCC7942_RS03215	17.7817	26.2051	18.9638	35.6634	15.5845	17.2901	14.3484	18.3627	16.7847	17.5159	18.2053	24.8551	19.3193	9.71125	16.1775	38.6708	31.761	15.284	25.4751	19.533	20.376	22.4351	29.9651	36.4653
SYNPCC7942_RS03220	82.6325	67.6261	79.303	61.8865	69.6107	37.8221	78.3643	84.4683	41.4024	52.5477	38.5525	42.9315	76.5617	63.5645	76.4755	104.321	88.9307	79.8167	92.0389	47.2903	62.0542	46.2725	53.0152	52.4189
SYNPCC7942_RS03225	646.416	628.923	433.581	794.036	794.809	618.121	663.338	881.408	646.772	434.394	428.361	354.75	589.597	612.691	600.039	1222.18	1072.61	1108.09	726.45	845.057	745.576	507.595	488.661	397.7
SYNPCC7942_RS03230	34.5174	40.5757	34.4796	77.6204	82.0783	46.4672	59.6011	74.6749	83.9237	39.7027	33.198	30.5039	50.8026	40.6107	40.4438	101.623	75.3189	122.272	59.1679	62.7111	75.9469	36.4571	38.0326	26.2095
SYNPCC7942_RS03235	1941.34	2011.03	1605.89	803.476	1145.98	1307.56	1279.22	1415.15	1535.25	1340.55	1411.45	1208.86	1882.56	2112.64	1781	809.389	681.5	894.966	622.084	796.739	853.013	817.48	792.922	777.168
SYNPCC7942_RS03240	2617.04	2416.79	2197.21	30296.1	31773.7	31397.8	32003.6	31892.3	28284.5	28658.3	26589.4	22749.2	711.237	758.36	623.57	36445.9	31093.1	27888.3	29225.6	32633.4	30068.5	41475.5	32769.1	24668.8
SYNPCC7942_RS03245	6174.43	6378.83	5515.01	59370.2	65369.7	62186	68305	68441.4	61259.9	64380.3	53927.4	44826.1	1521.22	1573.22	1381.71	73583.3	59521	69877.8	58920.5	66560.1	61569.8	82838.9	66574.4	50746.1
SYNPCC7942_RS03250	11697.2	12385.7	13722	57721.3	61361.3	52497.1	67560	68163.5	57440.8	53110.5	42819	36952.7	4198.02	4717.9	4359.84	69565.1	56226.9	74570.8	56237.4	60484.3	52434.8	73089.4	58066.6	45536.1
SYNPCC7942_RS03255	5552.07	5609.59	6133.92	18889	19364.3	15858.3	21147.3	21443.9	17741.5	15712.9	12484.6	11001.8	2332.63	2479.02	2393.54	21573.8	17797.9	21661.7	17560.5	18641.6	16019.2	21697.6	17906.4	14122.3
SYNPCC7942_RS03260	11809.1	13461	14928.8	34807.5	38193.4	31492.9	42754.9	43526.9	36581.8	34729.3	27855.2	24117.3	6614.36	7392.02	6583.51	43615.3	34825.5	47164	36644.6	38728.7	32556.2	44359.9	36978.1	27509.7
SYNPCC7942_RS03265	5560.43	6175.95	6747.66	14159.4	13359	12075	15834	15957.2	15048.1	15328.7	12419.3	11102.3	3273.55	3378.63	3156.82	17668.1	15371.4	17288	15545.5	15938.9	13818.6	18555.3	15555.3	12449.5
SYNPCC7942_RS03270	3997.74	4008.54	3944.46	2933.84	3021.31	2789.11	3271.44	3204.9	2941.81	3018.57	2919.28	2579.28	2651.76	2766.82	2709	3007.33	3327.64	3488.16	3101.38	3309.29	3082.33	3735.45	2943.49	2875.06
SYNPCC7942_RS03275	2288.61	2428.62	2266.17	1284.93	1156.37	1131.42	1115.86	1050.34	1101.08	1386.09	1325.78	1483.4	1443.94	1530.85	1405.24	1120.55	1117.99	1146.3	1005.03	1061.98	981.752	1426.03	1497.1	1566.87
SYNPCC7942_RS03280	1360.82	1514.82	1321.43	3147.82	3985.47	3638.49	3389.53	3616.22	3096.23	2572.5	2364.55	1776.01	815.704	778.665	680.191	3799.63	3392.98	3654.58	2955.11	3166.39	3071.22	4533.3	2852.45	2355.43
SYNPCC7942_RS03285	1780.26	1781.1	1686.05	1550.31	1750.66	1333.5	833.311	1035.65	1149.2	1049.79	1058.05	712.889	981.707	1059.41	1093.45	1939.83	2059.02	1772.1	1040.37	1359.08	1155.87	1218.51	1221.65	1095.1
SYNPCC7942_RS03290	620.267	603.563	616.323	657.676	837.407	678.637	533.098	667.177	637.82	493.948	512.962	485.804	426.456	442.303	456.647	805.791	772.245	912.797	714.123	630.195	663.146	608.553	537.067	618.771
SYNPCC7942_RS03295	1402.66	1376.19	1516.24	1805.2	1653	1619.87	1047.43	1104.21	1229.76	989.064	1045.2	1063.12	1200.66	1210.37	1191.99	1643.96	1649.76	1530.95	1225.27	1270.67	1254.05	1294.23	1318.46	1487.1
SYNPCC7942_RS03300	426.76	378.706	409.445	312.58	264.936	309.061	241.715	177.506	262.961	256.9	264.513	316.337	352.041	332.831	383.113	232.924	327.592	268.32	324.602	347.481	315.828	311.287	386.089	411.375
SYNPCC7942_RS03305	3354.46	3666.18	3922.92	3749.91	3371.45	3217.04	4512.02	4333.59	4251.02	7689.48	6350.45	8262.05	10527.6	10779.5	10966.9	6937.36	6144.39	7169.07	5400.71	5208.1	4892.09	3365.27	4140.94	4314.31
SYNPCC7942_RS03310	24182	25328.5	23202.2	26252.5	25342.5	22482.5	25689.2	24864.3	21715	31053.3	27910.9	24615.6	14956.7	16666.3	15296.6	22719.5	21624.7	21530.1	21925.8	21277.6	20953	28154.7	30158.7	27712.5
SYNPCC7942_RS03315	554.37	572.286	561.155	603.132	471.691	389.027	633.537	484.775	477.806	453.078	530.097	448.521	254.013	316.94	351.493	533.297	539.029	467.862	536.62	419.445	426.043	422.061	666.147	509.375
SYNPCC7942_RS03320	876.532	828.42	890.435	641.942	473.769	426.85	706.383	587.606	492.353	639.914	595.422	794.232	1530.52	1514.95	1440.53	803.093	810.359	1024.88	788.905	734.028	725.2	584.716	698.417	704.237
SYNPCC7942_RS13685	365.047	446.332	444.787	270.623	260.781	240.981	302.42	303.596	311.077	302.441	292.356	319.727	862.214	838.699	787.551	298.574	343.926	307.379	361.581	326.92	372.325	256.602	270.838	292.862
SYNPCC7942_RS03325	7702.6	7967.2	9039.69	11735.4	16432.3	15082.4	13267.9	17560.8	16378.6	7459.44	9201.2	9143.28	6883.4	7511.21	7234.29	19929.8	19651	23717.4	13188.7	16130.1	15520.9	6211.73	6941.53	7015.02
SYNPCC7942_RS03330	72.1727	74.3887	68.9592	148.947	208.832	195.594	125.824	165.264	168.966	44.3736	78.1759	50.8399	123.071	156.263	135.303	135.797	147.915	142.651	93.6825	97.6648	131.518	37.8593	32.2701	42.1631
SYNPCC7942_RS03335	557.508	486.908	603.393	342.998	385.456	454.946	412.792	421.117	417.381	328.131	435.857	540.033	977.414	986.133	953.738	468.546	483.674	723.445	511.145	557.203	687.227	503.388	299.651	394.282
SYNPCC7942_RS03340	792.854	678.797	803.374	807.672	791.692	742.394	780.332	807.958	729.577	551.167	631.833	651.881	612.494	578.261	580.92	738.342	836.675	625.797	831.637	756.645	755.764	755.783	742.212	765.772
SYNPCC7942_RS03345	3011.38	3460.77	3323.83	2414.62	2835.34	2402.24	2474.55	2698.09	2541.21	3012.73	2589.44	2560.07	2617.41	2654.7	2495.01	2227.62	2185.16	2830.94	2024.86	2207.22	2015.37	2829.63	2928.51	2656.27
SYNPCC7942_RS03350	3095.06	3308.61	3422.96	2938.04	2708.58	2527.6	2765.93	2769.09	2589.33	3219.42	3109.9	2801.84	2657.48	2551.41	2488.4	2510.9	2547.23	2160.14	2255.78	2453.96	2416.41	3354.05	3286.94	3206.67
SYNPCC7942_RS03355	34475.5	35631.3	33410.7	42275.9	40712.9	38090.1	45348.7	44039.8	43507.2	60624.8	63125.4	50984.5	23852.2	21574.9	20410.9	35919.8	34416.2	23898.3	35066.8	41641.2	41490.2	60492.1	51318.7	49428.8
SYNPCC7942_RS03360	98512.6	110557	98380.6	114014	117445	109513	125468	127378	124575	186420	172006	142652	67724.2	66761.3	59564.1	99298.5	86504.2	89463.4	93456.5	113126	107582	161107	144141	133791
SYNPCC7942_RS03365	17456.4	19420.5	19652.5	8167.98	8477.96	9393.93	6854.12	7658.46	8658.69	8998.5	9632.77	12879.4	15365.3	16418.2	15806.9	5995.77	7080.88	8911.45	6745.96	8203.84	8320.81	9924.74	10099.4	11760.1
SYNPCC7942_RS03370	2009.33	1958.62	1925.68	1592.27	1228.06	1230.84	1192.02	1154.4	1131.29	2030.68	1699.52	2014.39	1548.41	1418.72	1405.24	1131.35	1138.86	1151.4	1346.89	1341.61	1250.34	2746.9	2710.69	3259.09
SYNPCC7942_RS03375	621.313	612.862	525.814	327.264	495.587	573.816	293.59	374.599	435.284	316.454	352.327	377.345	323.42	327.534	375.024	294.078	382.039	396.536	327.067	310.471	413.077	294.461	339.988	352.118
SYNPCC7942_RS03380	468.599	437.879	483.576	358.732	263.897	191.272	406.17	288.906	278.627	378.343	423.007	433.834	303.385	259.555	307.373	358.829	319.425	241.148	446.224	347.481	289.895	577.705	578.557	570.911
SYNPCC7942_RS03385	580.519	544.39	552.535	332.509	464.418	387.947	366.436	375.823	392.763	338.641	391.95	412.368	461.517	497.922	450.029	323.755	371.15	366.817	419.106	421.501	370.473	323.907	397.614	420.491
SYNPCC7942_RS03390	2059.54	1787.02	2193.76	2264.63	2358.45	2474.65	2569.47	2676.05	3059.3	2795.54	3146.31	3741.82	4605.15	4601.37	4367.19	2561.27	2663.38	2827.55	2534.36	2688.35	2818.37	1769.57	2177.08	2430.64
SYNPCC7942_RS03395	274.047	236.691	285.319	342.998	263.897	258.271	320.08	304.82	327.862	288.428	287.002	362.658	415.008	479.382	477.237	376.815	374.78	401.631	359.116	259.069	303.788	176.677	212.061	280.327
SYNPCC7942_RS03400	198.736	191.044	223.255	233.91	201.559	249.626	158.936	193.42	210.369	172.823	167.061	189.802	238.987	241.015	225.015	213.139	256.81	208.882	244.889	194.302	249.143	159.85	99.1153	208.536
SYNPCC7942_RS03405	273.001	340.666	283.595	254.889	291.95	301.496	207.5	241.163	298.769	272.08	291.286	265.497	228.254	233.07	209.572	183.461	191.473	150.293	213.662	223.087	244.512	228.558	301.956	308.816
SYNPCC7942_RS03410	163.173	186.817	154.296	123.773	102.858	125.353	113.683	138.332	90.6376	114.437	144.572	148.001	193.909	248.078	255.899	165.475	120.692	151.142	153.672	162.432	125.961	164.057	162.503	157.257
SYNPCC7942_RS03415	2946.53	2904.54	3577.26	2733.5	2318.97	2252.04	3393.95	3116.76	3154.41	3200.74	3620.72	3841.24	4813.37	4608.43	5058.42	2704.26	2950.14	2022.59	2940.31	2751.06	2783.18	2401.96	2453.68	2608.41
SYNPCC7942_RS03425	229.07	176.673	231.875	141.605	126.754	135.079	125.824	77.1232	98.4705	109.766	84.6013	106.199	153.839	179.217	160.304	151.086	203.27	140.953	170.929	144.955	160.229	137.415	126.775	159.536
SYNPCC7942_RS03430	354.588	319.533	365.484	298.943	304.417	306.899	290.279	318.286	312.196	188.004	249.52	341.192	347.748	369.027	372.083	275.192	375.687	419.462	351.72	331.032	351.949	172.47	199.383	303.118
SYNPCC7942_RS03435	122.38	131.871	139.642	81.8161	70.6497	81.0474	71.742	77.1232	97.3515	84.0763	97.4521	93.7714	163.141	135.957	150.745	128.603	108.895	93.4025	146.276	157.292	124.108	85.5339	80.6752	125.35
SYNPCC7942_RS03440	103.552	126.799	103.439	88.1097	43.6366	51.8703	126.928	79.5716	51.4732	253.397	97.4521	80.2141	441.482	302.814	272.076	148.388	75.3189	79.8167	83.8212	65.7952	62.0542	1606.92	357.276	120.791
SYNPCC7942_RS03445	161.081	163.993	199.12	153.143	144.416	125.353	204.189	150.574	135.397	294.267	182.053	185.283	241.849	246.313	244.869	242.817	194.196	149.444	239.137	176.825	196.35	703.902	308.871	276.909
SYNPCC7942_RS03450	18885.2	20204.1	19073.2	18613.2	16434.4	14041.7	16256.7	16202	14102.5	22040.8	19163.8	18157.8	6229.41	7168.67	6367.32	12433.1	12005.6	10966.3	15087	14948.9	13390.7	24981.5	29284	28145.5
SYNPCC7942_RS03455	2214.34	2326.34	2030.85	2073.72	2180.79	1942.98	2006.57	2065.19	1689.66	1889.38	1814.11	1735.34	584.588	783.08	725.047	1604.39	1740.5	2071.84	2180.17	2115.73	1951.46	1766.77	2931.97	3112.09
SYNPCC7942_RS03460	1208.11	1225.72	1203.34	424.814	496.626	421.446	539.721	527.621	476.687	378.343	522.6	491.453	872.231	1478.76	1435.39	374.117	519.973	456.823	691.935	651.784	674.26	297.265	496.729	696.26
SYNPCC7942_RS03465	5401.45	5500.54	5516.73	1917.43	1490.92	1649.04	2263.74	1825.25	1874.3	3329.19	3440.81	4729.24	8078.34	9089.73	9496.94	2846.35	3313.12	3543.35	4251.05	3479.95	3113.82	3077.82	4128.27	4921.68
SYNPCC7942_RS03470	741.6	859.697	763.723	692.29	648.315	685.121	802.407	652.487	700.484	1132.69	914.551	1020.19	719.823	703.624	696.369	682.584	620.7	896.664	903.132	822.44	764.1	1172.24	1188.23	1138.4
SYNPCC7942_RS03475	38.7013	44.8023	33.6176	37.7613	28.0521	23.7739	29.8005	22.0352	38.0454	35.0318	35.3398	37.2826	41.5008	37.0793	45.5912	28.7783	50.8176	30.5681	41.0888	41.122	49.0876	51.8812	39.1851	38.7444
SYNPCC7942_RS03480	9883.47	9014.56	11448.1	10382.3	9983.43	11816.7	13616.6	13940.9	11975.4	7786.4	7116.15	7858.72	6624.38	7806.96	7556.37	16633.8	16834.2	14282.1	16205.4	20212.5	20125	10209.4	8938.82	9960.74
SYNPCC7942_RS03485	1548.05	1825.06	2361.85	2769.16	3830.67	4388.45	4315.56	5430.45	5910.47	3727.38	3890.59	4837.7	3328.65	3678.8	3768.63	3028.01	2848.51	3933.09	3211.5	3723.6	3605.62	1002.57	1553.57	1782.24
SYNPCC7942_RS03490	264.633	254.443	284.457	330.411	360.521	423.608	497.779	531.293	485.639	333.97	352.327	403.33	298.376	340.776	321.344	387.607	391.114	297.19	450.333	404.024	471.426	339.331	306.566	356.677
SYNPCC7942_RS03495	712.313	669.498	625.805	1010.11	1140.78	1001.75	1016.53	1196.02	951.136	1006.58	1041.99	677.866	468.672	572.964	455.177	1118.75	1016.35	942.516	847.251	915.993	882.651	1103.53	895.495	794.261
SYNPCC7942_RS03500	237.438	203.724	230.151	240.204	204.676	191.272	269.308	284.009	243.938	211.358	254.875	248.551	265.462	243.664	269.87	334.547	290.386	212.278	326.245	251.872	232.472	339.331	244.331	255.257
SYNPCC7942_RS03505	261.495	219.785	199.12	296.846	419.742	317.706	295.798	325.631	295.412	359.66	331.98	262.108	193.909	216.296	174.276	350.735	325.777	223.317	290.909	282.714	289.895	357.56	295.041	315.653
SYNPCC7942_RS03510	2785.45	3027.11	1873.1	4102.34	2206.76	1483.71	6802.25	2324.71	1308.09	11103.9	2761.86	1208.86	7791.41	6266.4	5548.15	10347.6	7458.38	4652.29	6032.66	4570.71	2569.23	25172.2	11803.9	3085.88
SYNPCC7942_RS03515	3477.89	3913.86	4203.92	1860.79	1938.71	2561.1	2820.01	2825.4	3070.49	3152.86	3148.45	3992.63	6366.07	6395.3	6175.4	1835.51	1760.47	1969.09	1605.75	1799.09	1900.52	2571.63	1890.11	1627.27
SYNPCC7942_RS03520	5792.64	6426.17	7322.6	2053.79	2008.32	2723.19	4416	3761.9	3967.91	3959.76	3691.4	4652.42	12174	13260.3	13318.5	2670.08	2510.02	2425.07	2671.59	2529	2412.7	3303.57	2801.74	1901.9
SYNPCC7942_RS03525	2890.05	3013.59	3460.03	2687.34	2428.06	2073.73	3476.73	3597.86	3015.66	2166.13	2064.7	2244.86	4653.09	5040.14	4799.58	2509.1	3066.3	2693.39	3221.36	2591.71	2434	1885.95	1795.6	2148.04
SYNPCC7942_RS03530	64.8508	66.7808	67.2352	88.1097	44.6755	38.9027	51.875	69.7782	79.4478	47.8768	24.6308	42.9315	128.795	105.941	125.008	38.6708	83.486	50.0977	91.2171	50.3745	62.9803	40.6637	41.4901	35.3258
SYNPCC7942_RS03535	124.472	111.583	120.679	104.892	146.494	91.8537	128.032	130.987	118.612	60.7218	68.5378	63.2675	170.296	171.271	181.629	178.065	191.473	140.104	155.316	110.001	144.484	65.9032	62.2352	91.1634
SYNPCC7942_RS03540	529.266	595.11	653.388	466.771	415.586	396.592	472.394	456.619	400.596	364.331	351.256	388.643	797.101	747.766	885.351	661.9	639.757	686.933	477.452	419.445	400.11	392.615	384.936	354.398
SYNPCC7942_RS13620	17.7817	20.2878	20.6878	15.7339	4.15586	12.9676	9.93351	14.6901	10.0708	17.5159	20.3471	38.4124	22.897	23.8367	19.1189	16.1878	18.1491	8.49114	22.188	19.533	12.0404	21.0329	27.6601	28.4886
SYNPCC7942_RS03550	103.552	125.954	82.751	91.2564	83.1173	108.063	122.513	111.4	133.159	119.108	123.154	181.894	198.202	180.099	204.425	92.63	78.0413	106.988	83.8212	127.478	101.88	60.2944	74.9127	85.4657
SYNPCC7942_RS03555	36.6093	35.5037	49.1334	40.9081	33.2469	25.9352	59.6011	26.9319	36.9264	32.6963	36.4107	40.6719	52.9492	42.3763	54.4153	60.2545	54.4474	56.0415	51.7719	53.4586	60.2018	43.4681	35.7276	36.4653
SYNPCC7942_RS03560	4872.18	4729.6	4417.7	10994.8	12216.2	10368.7	12383.8	12733.9	9454.29	9533.32	9080.18	6524.46	2512.23	2984	2711.2	15111.3	14294.3	15271.3	12129.4	12299.6	11838.5	10203.8	9342.19	8510.1
SYNPCC7942_RS03565	1746.79	1832.67	1850.69	1245.07	1315.33	1603.66	1300.19	1274.37	1346.14	1982.8	2000.45	1907.06	2405.61	2470.19	2275.88	1106.16	1012.72	930.628	1141.45	1300.48	1317.96	1487.73	1566.25	1508.75
SYNPCC7942_RS03570	4706.91	4456.56	3815.17	7500.86	7053.54	6782.05	8453.42	8511.71	8684.43	13390.3	13889.6	12359.7	2535.12	2614.09	2143.52	5189.98	4840.37	3872.81	7017.97	7997.2	7666	12336.5	11224.2	11193.7
SYNPCC7942_RS03575	111312	119212	105619	136140	140913	139457	164629	175015	170493	278635	265597	237461	59703.8	58297.5	53601.3	91705.5	85304.5	95553.3	129195	146977	141948	224866	207733	206539
SYNPCC7942_RS03580	406.887	470.847	453.407	378.662	406.236	384.705	405.066	385.616	391.644	524.309	444.425	483.544	407.137	369.91	372.083	421.781	294.923	340.495	353.364	371.126	326.942	905.818	570.489	490.003
SYNPCC7942_RS03585	1166.27	1016.08	1250.75	1426.54	1543.9	1561.51	1080.55	1172.76	1126.82	1484.18	2012.23	1765.84	1187.78	1314.55	1250.08	920.904	1023.61	632.59	1150.49	1338.52	1267.94	1552.23	1749.5	1770.85
SYNPCC7942_RS03590	31164	35898.5	29920.5	20326.1	20881.1	19267.7	17439.9	18961.3	19040.6	28261.3	28180.8	28621.7	23494.4	27819.2	23690.5	13148.1	12967.6	16704.6	14017	14996.2	13765.8	24961.9	28033.5	26698.3
SYNPCC7942_RS03595	184.093	174.983	187.914	112.235	101.819	83.2087	141.277	124.866	134.278	127.282	142.43	128.794	176.736	168.623	208.102	151.985	157.897	90.8551	133.128	129.534	111.142	124.795	152.13	112.815
SYNPCC7942_RS03600	97.2762	54.9462	62.9252	55.593	43.6366	56.1929	50.7713	51.4155	63.782	53.7154	51.4033	47.4506	67.9754	92.6983	65.4454	52.1606	67.1518	53.4942	53.4154	45.2342	62.0542	68.7076	44.9476	42.1631
SYNPCC7942_RS03605	1457.05	1508.06	2322.2	835.993	1328.84	1752.78	1208.58	2130.07	2565.83	1138.53	1985.45	3284.26	2517.95	2872.76	2794.3	1265.34	1990.05	3600.24	1455.37	2130.12	2549.78	281.841	395.309	829.587
SYNPCC7942_RS03610	207.104	271.35	399.963	196.149	207.793	302.577	217.433	264.423	354.718	252.229	327.696	512.918	417.154	391.981	444.882	192.455	326.684	343.891	271.186	338.229	435.305	171.068	187.858	214.234
SYNPCC7942_RS03615	600.393	686.405	1009.39	373.417	489.353	568.412	586.077	667.177	802.311	601.379	642.542	933.195	984.57	1014.38	1022.86	500.022	630.682	1001.95	711.658	802.907	945.631	452.909	471.374	573.19
SYNPCC7942_RS03620	209.196	212.177	248.253	161.534	154.806	190.191	217.433	224.025	265.199	155.308	147.785	248.551	316.98	284.275	358.111	210.441	206.9	264.074	232.563	207.666	278.781	140.22	142.91	156.117
SYNPCC7942_RS03625	156.897	162.303	181.018	115.382	105.975	103.741	149.003	137.108	179.037	135.456	153.139	176.245	236.841	213.647	227.221	139.395	137.026	156.237	148.741	115.142	112.994	137.415	104.878	127.629
SYNPCC7942_RS03630	953.935	1079.48	893.883	697.535	965.2	1131.42	694.242	744.3	820.215	804.563	745.348	598.781	1187.78	851.941	847.114	696.973	551.734	667.403	487.313	608.606	725.2	1095.11	622.352	565.213
SYNPCC7942_RS03635	46.0232	28.7411	27.5837	31.4677	42.5976	25.9352	35.3191	50.1913	21.2607	30.3609	32.1271	33.8933	73.6996	43.2592	48.5326	44.966	30.8535	44.1539	34.5146	34.9537	32.4164	67.3054	34.5751	21.6513
SYNPCC7942_RS03640	684.072	617.088	617.185	994.38	972.472	899.086	913.883	856.925	843.713	827.918	821.382	828.126	619.649	566.784	557.389	993.749	1012.72	812.602	1197.33	974.592	1068.81	973.124	1017.66	975.448
SYNPCC7942_RS03645	1556.42	1541.88	1510.21	2779.65	2942.35	2570.82	3463.48	3867.18	3062.66	2962.52	2771.5	2357.84	845.757	919.037	829.465	3460.59	2775.91	3495.8	3011.81	2958.73	2997.12	4973.59	2573.54	2454.57
SYNPCC7942_RS03650	11333.2	12138.9	10862.8	7414.85	8898.75	10639.9	8174.17	8681.87	10830.6	9533.32	7841.15	8607.76	14626.9	14574.8	12673.6	6274.56	7465.64	6589.97	5703.95	7020.56	6702.78	8407.56	7881.97	6664.04
SYNPCC7942_RS03655	1848.25	1864.79	1804.14	1449.61	1568.84	1573.4	1409.45	1385.77	1475.94	1660.51	1645.98	1499.21	1707.26	1691.52	1735.41	1389.45	1470.99	1318.67	1294.3	1427.96	1362.41	1576.07	1689.57	1580.54
SYNPCC7942_RS03660	709.175	706.693	697.35	649.284	549.613	563.009	655.612	547.208	627.75	752.016	646.825	719.667	807.834	785.728	794.169	619.632	672.425	668.252	594.966	574.68	517.735	633.792	683.434	643.841
SYNPCC7942_RS03665	13.5978	5.07196	4.30995	43.0059	16.6235	17.2901	23.1782	20.811	11.1898	22.1868	16.0635	16.9466	10.0174	20.3053	18.3835	51.2613	52.6325	61.1362	45.1977	29.8135	24.0807	40.6637	29.9651	23.9304
SYNPCC7942_RS03670	968.578	875.758	710.279	1105.57	1947.02	2738.32	1336.61	1666.11	2259.23	924.839	1055.91	934.325	942.353	926.1	944.914	622.33	718.706	627.495	798.766	1144.22	1602.29	793.643	601.607	686.004
SYNPCC7942_RS03675	17.7817	10.1439	13.7918	210.834	20.7793	24.8545	18.7633	34.277	16.7847	52.5477	48.1906	88.1225	24.328	46.7906	27.2076	183.461	94.3755	97.6481	87.93	19.533	21.3022	35.0549	49.5576	93.4424
SYNPCC7942_RS03680	52.299	29.5864	39.6515	112.235	86.2342	92.9343	57.3936	48.9671	88.3997	64.2249	81.3886	91.5118	30.7678	25.6024	30.8844	83.6368	89.8382	42.4557	98.6131	70.9355	67.6112	100.958	85.2852	98.0006
SYNPCC7942_RS03685	6.27589	5.07196	10.3439	4.1957	5.19483	7.56442	5.51862	2.44836	6.7139	11.6773	2.14181	11.2978	7.87083	9.71125	4.41205	8.99321	5.44474	2.54734	15.6137	9.25245	7.40945	8.41317	9.22003	12.535
SYNPCC7942_RS03695	13.5978	23.6691	8.6199	2.09785	6.2338	4.32253	4.41489	15.9143	13.4278	11.6773	11.7799	16.9466	12.8795	14.1254	19.1189	8.09389	9.98202	5.94379	9.86131	16.4488	19.4498	8.41317	11.525	6.83725
SYNPCC7942_RS03700	25.1035	22.8238	37.9275	17.8317	13.5066	23.7739	28.6968	31.8286	25.7366	14.0127	22.489	32.7635	29.3367	23.8367	32.355	17.0871	22.6864	32.2663	25.4751	23.6452	35.1949	29.4461	21.8976	21.6513
SYNPCC7942_RS03705	15.6897	21.1332	15.5158	16.7828	15.5845	14.0482	12.141	19.5869	10.0708	11.6773	27.8435	18.0764	10.733	11.4769	11.0301	20.6844	13.6118	8.49114	28.7622	19.533	25.9331	25.2395	6.91502	17.0931
SYNPCC7942_RS03710	5.2299	12.6799	13.7918	7.34247	3.1169	2.16126	7.72606	6.12089	5.59492	1.16773	18.2053	9.03821	5.72424	6.17988	10.2948	2.69796	6.3522	5.94379	16.4355	8.2244	10.188	4.20659	4.61001	7.97679
SYNPCC7942_RS03720	4.18392	1.69065	6.03393	5.24462	5.19483	4.32253	4.41489	2.44836	4.47593	7.00636	1.0709	2.25955	7.1553	9.71125	6.61808	10.7918	3.62983	4.24557	8.21776	7.19635	9.26181	7.01098	1.1525	9.11634
SYNPCC7942_RS03725	14.6437	11.8346	7.75791	13.636	21.8183	15.1288	16.5558	14.6901	25.7366	14.0127	28.9144	11.2978	15.0261	20.3053	16.1775	14.3891	16.3342	14.4349	18.0791	27.7574	22.2284	23.8373	24.2026	22.7908
SYNPCC7942_RS03730	66.9428	64.2448	49.1334	28.321	71.6887	38.9027	69.5346	61.2089	80.5668	80.5731	102.807	107.329	36.492	53.8533	51.4739	42.2681	36.2983	29.719	53.4154	54.4867	65.7589	67.3054	91.0478	100.28
SYNPCC7942_RS03735	987.406	941.693	975.772	764.666	646.237	601.912	800.199	534.966	572.919	1160.72	822.453	871.057	1320.15	1106.2	1094.92	823.778	682.407	660.61	753.569	813.188	652.958	1985.51	1327.68	1073.45
SYNPCC7942_RS03745	141.207	129.335	114.645	133.213	109.091	100.499	108.165	72.2265	86.1617	143.63	168.132	162.688	178.167	165.091	169.129	98.0259	162.435	107.837	135.593	150.095	130.592	326.712	242.026	176.629
SYNPCC7942_RS03750	29.2875	32.9677	47.4094	28.321	13.5066	24.8545	27.5931	40.3979	29.0936	30.3609	34.2689	41.8017	71.553	58.2675	65.4454	54.8586	40.8355	30.5681	36.9799	32.8976	24.0807	23.8373	27.6601	30.7676
SYNPCC7942_RS03755	1.04598	1.69065	0	6.29355	7.27276	5.40316	6.62234	7.34507	4.47593	2.33545	4.28361	2.25955	1.43106	0	3.67671	2.69796	4.53728	4.24557	3.2871	5.14025	3.70473	0	4.61001	2.27908
SYNPCC7942_RS03760	96.2302	84.5326	113.783	92.3054	96.6239	103.741	101.543	121.194	124.207	137.792	150.997	134.443	110.907	105.058	102.212	103.422	91.6531	67.08	106.831	86.3562	96.3229	109.371	126.775	95.7215
SYNPCC7942_RS03765	635.956	534.246	689.592	519.218	302.339	374.979	430.452	343.994	401.715	425.052	434.786	571.667	804.972	783.962	727.988	555.78	628.867	360.024	557.986	447.202	449.198	429.072	523.237	671.19
SYNPCC7942_RS03770	281.369	289.102	317.212	142.654	152.728	132.918	145.691	146.901	135.397	117.94	118.87	142.352	304.1	314.291	302.961	212.24	201.455	182.559	188.187	156.264	150.968	107.969	142.91	135.606
SYNPCC7942_RS03775	82.6325	76.0794	75.8551	73.4247	50.9093	49.7091	50.7713	37.9495	49.2353	37.3672	53.5451	66.6568	105.183	91.8154	85.2996	64.7511	68.0592	56.0415	110.118	91.4965	63.9065	56.0878	70.3027	100.28
SYNPCC7942_RS03780	100.414	100.594	106.025	60.8376	56.1042	52.951	59.6011	72.2265	62.6631	47.8768	49.2615	63.2675	120.209	145.669	123.537	66.5497	74.4114	65.3817	54.2372	76.0757	70.3898	67.3054	42.6426	61.5353
SYNPCC7942_RS03785	189.323	185.972	200.844	113.284	92.468	60.5154	102.646	71.0023	80.5668	94.5858	110.303	124.275	212.512	199.522	213.249	108.818	98.0053	140.104	89.5736	95.6087	89.8396	124.795	153.283	133.326
SYNPCC7942_RS03790	353.542	404.066	364.622	242.302	207.793	221.53	233.989	189.748	207.012	268.577	217.393	254.2	460.086	467.023	452.97	249.112	296.738	343.042	277.76	254.956	222.284	262.211	278.906	284.886
SYNPCC7942_RS03795	997.866	1070.18	953.361	631.453	605.717	586.783	586.077	684.316	694.889	753.183	744.277	777.286	1061.85	1166.23	1049.33	588.156	592.569	684.385	567.847	689.822	563.118	712.315	583.167	672.33
SYNPCC7942_RS03800	71.1267	104.82	93.0949	59.7887	50.9093	35.6609	39.734	64.8814	42.5214	52.5477	61.0414	73.4354	101.605	104.175	86.7703	38.6708	57.1698	52.645	47.663	50.3745	46.3091	70.1098	49.5576	52.4189
SYNPCC7942_RS03805	119.242	127.644	156.882	73.4247	70.6497	64.8379	87.1941	79.5716	92.8756	84.0763	83.5304	81.3439	165.287	152.731	147.804	65.6504	66.2443	79.8167	78.0687	77.1038	68.5374	75.7186	76.0652	68.3725
SYNPCC7942_RS03810	108.782	123.418	134.47	75.5226	63.3769	68.0798	72.8457	82.0199	79.4478	72.399	76.0341	100.55	155.986	143.02	130.891	77.3416	75.3189	92.5534	69.0292	75.0477	78.7254	58.8922	58.7777	71.7911
SYNPCC7942_RS03815	100.414	86.2233	106.025	139.507	77.9225	57.2735	92.7128	89.365	76.0909	80.5731	64.2542	223.696	129.511	198.639	146.333	108.818	74.4114	73.0238	114.227	77.1038	66.6851	67.3054	67.9977	126.489
SYNPCC7942_RS13625	71.1267	93.8312	124.127	50.3484	36.3638	33.4996	73.9495	73.4507	52.5922	68.8958	44.9779	67.7866	91.5879	95.3468	91.1824	67.449	81.6711	58.5888	72.3163	54.4867	57.4232	44.8703	54.1677	43.3026
SYNPCC7942_RS03825	123.426	135.252	161.192	109.088	52.9873	51.8703	122.513	84.4683	77.2098	107.431	74.9632	75.695	168.15	145.669	172.07	145.69	117.969	81.5149	94.5042	95.6087	105.585	93.9471	48.4051	94.582
SYNPCC7942_RS03830	176.771	153.849	165.502	114.333	57.1431	104.821	115.891	111.4	123.088	126.114	126.367	150.26	166.003	156.263	141.921	170.871	136.118	111.234	124.088	108.973	124.108	123.393	111.793	145.861
SYNPCC7942_RS03835	40.7933	26.2051	21.5497	15.7339	11.4286	16.2095	25.3856	17.1385	16.7847	19.8513	27.8435	47.4506	30.7678	45.9077	36.0317	32.3755	32.6684	18.6805	17.2573	17.4769	22.2284	15.4242	21.8976	22.7908
SYNPCC7942_RS03840	33.4714	44.8023	40.5135	32.5167	47.7924	23.7739	40.8378	37.9495	32.4505	30.3609	31.0562	42.9315	50.8026	58.2675	58.092	47.664	44.4654	43.3048	50.9501	27.7574	45.3829	26.6417	53.0152	46.7212
SYNPCC7942_RS03845	186.185	147.087	184.466	178.317	129.871	111.305	176.596	148.126	137.635	169.32	190.621	246.291	236.125	210.116	208.102	221.233	225.049	145.198	240.78	237.48	221.357	238.373	224.738	273.49
SYNPCC7942_RS03850	1841.97	1756.59	1987.75	2776.5	2654.56	2729.68	2845.4	2951.49	2526.66	2941.5	3124.89	4304.45	1510.48	1665.04	1643.49	2582.85	2702.41	3252.1	3098.1	2692.46	2597.94	3491.47	3191.28	3226.04
SYNPCC7942_RS03855	894.314	930.704	882.677	559.077	569.353	503.574	600.425	532.518	617.679	677.281	615.769	637.194	958.811	979.07	877.263	584.558	659.721	607.116	615.51	612.718	597.387	699.696	660.384	651.818
SYNPCC7942_RS03860	522.99	477.609	519.78	288.454	285.716	287.448	324.495	285.234	298.769	319.957	328.767	363.788	526.63	621.52	530.181	311.165	322.147	361.722	330.354	320.752	326.942	342.136	307.718	288.304
SYNPCC7942_RS03865	130.748	121.727	152.572	74.4736	48.8314	56.1929	104.854	59.9847	64.901	70.0636	71.7505	61.0079	148.83	171.271	131.626	80.9389	80.7636	79.8167	82.9994	76.0757	97.2491	89.7405	86.4377	55.8376
SYNPCC7942_RS03870	462.324	478.455	405.997	406.983	413.509	412.801	424.933	455.394	464.378	637.579	620.053	579.575	603.908	599.449	568.419	408.292	400.188	387.196	406.779	473.931	408.446	507.595	504.796	464.933
SYNPCC7942_RS03875	80.5405	94.6765	74.1311	87.0607	64.4159	77.8055	99.3351	86.9167	100.708	116.773	96.3812	133.314	139.528	113.886	105.889	73.7443	74.4114	51.7959	84.6429	85.3282	92.6181	102.36	88.7428	111.675
SYNPCC7942_RS03880	24.0576	11.8346	7.75791	8.3914	5.19483	4.32253	13.2447	6.12089	11.1898	8.17408	12.8508	23.7253	17.8883	10.5941	18.3835	12.5905	19.0566	3.39645	9.86131	18.5049	16.6713	14.022	17.2875	29.6281
SYNPCC7942_RS13935	19.8736	12.6799	22.4117	15.7339	5.19483	10.8063	13.2447	9.79343	7.83288	17.5159	10.709	16.9466	8.58636	10.5941	16.1775	8.09389	8.16711	8.49114	10.6831	8.2244	6.48327	22.4351	14.9825	13.6745
SYNPCC7942_RS03885	468.599	406.602	413.755	240.204	251.43	204.239	354.295	312.165	324.505	471.761	386.596	429.315	646.124	633.88	617.687	270.696	254.088	295.492	373.908	319.724	285.264	458.518	346.903	340.723
SYNPCC7942_RS03890	31.3794	25.3598	28.4457	27.272	9.3507	15.1288	38.6303	26.9319	26.8556	22.1868	25.7017	33.8933	30.7678	53.8533	33.8257	28.7783	24.5013	19.5296	36.9799	30.8415	29.6378	25.2395	31.1176	34.1863
SYNPCC7942_RS03895	7.32187	6.76261	3.44796	9.44032	2.07793	4.32253	8.82979	1.22418	2.23797	2.33545	5.35451	2.25955	5.00871	2.64852	11.0301	1.79864	0	1.69823	4.10888	4.1122	4.63091	2.80439	1.1525	4.55817
SYNPCC7942_RS03900	62.7589	48.1836	44.8235	28.321	29.0911	37.8221	36.4229	39.1737	17.9037	32.6963	41.7652	33.8933	56.5269	68.8616	60.298	61.1538	67.1518	42.4557	45.1977	43.1781	47.2353	37.8593	25.3551	47.8608
SYNPCC7942_RS03910	47.0691	34.6584	53.4434	48.2505	51.9483	75.6442	51.875	68.554	64.901	28.0254	44.9779	64.3972	62.2511	45.9077	50.7386	106.12	180.584	122.272	53.4154	61.683	32.4164	49.0768	35.7276	62.6748
SYNPCC7942_RS03915	0	1.69065	0	0	0	0	0	0	0	0	0	0	1.43106	0	0.735342	0.899321	0	0.849114	0.821776	0	0.926181	1.4022	0	1.13954
SYNPCC7942_RS13940	7.32187	5.91728	6.03393	16.7828	11.4286	4.32253	16.5558	8.56925	13.4278	14.0127	8.56722	10.168	19.3193	15.0083	11.0301	22.483	21.779	12.7367	9.86131	7.19635	10.188	7.01098	11.525	5.69771
SYNPCC7942_RS03920	73.2187	59.1728	76.7171	41.957	42.5976	41.064	41.9415	53.8638	62.6631	60.7218	53.5451	73.4354	102.321	97.1125	79.4169	55.7579	55.3548	52.645	79.7123	57.5708	48.1614	40.6637	39.1851	52.4189
SYNPCC7942_RS03925	390.151	506.35	656.836	435.304	384.417	397.673	442.593	362.357	353.599	390.021	342.689	445.132	566.7	564.135	544.153	485.633	457.358	424.557	517.719	409.164	373.251	440.289	490.966	464.933
SYNPCC7942_RS13690	857.704	1053.28	1279.19	903.124	734.549	850.457	991.143	904.668	885.116	824.415	879.211	1004.37	1020.35	1092.07	1079.48	906.515	891.122	821.942	1171.03	947.862	992.867	659.032	887.428	896.82
SYNPCC7942_RS03930	4893.1	5425.3	6973.5	4121.22	3990.67	4292.27	4080.46	4147.52	4325.99	3908.38	4325.38	4292.02	4665.97	5083.4	5051.06	3733.08	4082.65	3826.95	4555.93	4568.66	4494.76	3150.73	4329.95	4248.21
SYNPCC7942_RS03935	893.268	1007.63	1166.27	470.967	470.652	524.106	503.298	534.966	589.704	392.356	518.317	709.499	904.43	985.25	923.589	458.654	623.423	557.868	616.332	652.812	636.287	309.885	552.049	560.655
SYNPCC7942_RS03940	2900.51	3579.96	3432.44	935.641	921.563	807.232	1264.87	1149.5	933.232	878.13	900.629	938.844	3260.67	3832.41	3712.74	1027.92	986.405	1176.87	997.636	960.199	915.067	580.509	969.255	958.355
SYNPCC7942_RS03950	5556.25	6626.51	6701.97	2556.23	2204.69	2153.7	2739.44	2292.89	2199.92	3324.52	2836.82	3146.43	7425.06	7669.24	7148.99	2615.22	2365.74	2631.4	2104.57	1945.07	1860.7	3331.62	3519.75	3105.25
SYNPCC7942_RS03955	241.622	271.35	289.629	95.4521	82.0783	66.9992	142.38	113.849	89.5187	162.314	150.997	173.985	291.936	268.384	252.958	158.28	119.784	106.988	165.177	127.478	114.846	222.949	200.536	200.559
SYNPCC7942_RS03960	195.598	201.188	219.807	121.675	58.1821	91.8537	145.691	111.4	114.136	225.371	248.449	227.085	222.53	231.304	208.102	167.274	155.175	128.216	180.791	159.348	125.961	288.852	282.363	282.606
SYNPCC7942_RS13695	925.693	931.55	962.842	994.38	670.133	703.491	907.26	837.338	835.881	1393.1	1237.96	1354.6	1031.79	987.016	988.299	863.348	842.12	757.409	859.578	774.122	695.562	1444.26	1455.61	1419.87
SYNPCC7942_RS03965	13.5978	7.60794	11.2059	1.04892	6.2338	4.32253	8.82979	17.1385	5.59492	9.34181	10.709	15.8169	21.4659	16.774	22.0603	8.09389	7.25965	8.49114	9.86131	9.25245	5.55709	7.01098	4.61001	11.3954
SYNPCC7942_RS03970	46.0232	58.3275	58.6153	39.8591	21.8183	46.4672	44.1489	40.3979	36.9264	49.0445	41.7652	24.8551	76.5617	105.058	65.4454	39.5701	32.6684	39.0592	22.188	28.7854	15.7451	16.8263	16.135	21.6513
SYNPCC7942_RS13700	16.7357	9.29859	17.2398	10.4892	14.5455	17.2901	41.9415	15.9143	30.2125	21.0191	19.2762	28.2444	27.1901	33.5479	35.2964	10.7918	7.25965	15.284	15.6137	21.5891	14.8189	16.8263	17.2875	11.3954
SYNPCC7942_RS03975	34.5174	28.7411	47.4094	38.8102	28.0521	20.532	35.3191	39.1737	24.6176	24.5223	24.6308	24.8551	68.6909	66.213	55.886	26.0803	19.964	32.2663	28.7622	20.561	29.6378	35.0549	18.4401	29.6281
SYNPCC7942_RS13945	2.09196	0	0	0	0	0	0	0	0	0	0	0	0	0.882841	0	0	0	0	0	0	0	0	0	0
SYNPCC7942_RS13950	1.04598	0.845326	0.86199	3.14677	2.07793	1.08063	2.20745	1.22418	1.11898	0	1.0709	0	2.14659	2.64852	3.67671	7.19457	2.72237	0	1.64355	1.02805	1.85236	2.80439	1.1525	3.41863
SYNPCC7942_RS13955	3700.68	3697.46	4547.86	2005.54	2171.44	2413.05	2427.09	2755.63	3059.3	2964.86	3535.05	4812.85	6494.15	6803.17	6746.76	2258.19	2829.45	4537.66	2399.59	2674.99	2834.12	1128.77	1653.84	2014.71
SYNPCC7942_RS03985	4186.02	4033.05	5102.98	1665.69	1558.45	1704.16	2151.16	2395.72	2452.81	2528.13	3107.76	4578.98	7329.89	7982.64	7639.47	2187.15	2829.45	3094.17	2488.34	2545.45	2847.08	928.253	1354.19	1998.76
SYNPCC7942_RS03990	3985.19	4267.21	4360.81	1376.19	1520.01	1619.87	2093.76	2253.71	2316.3	2014.33	2271.38	3070.73	5636.23	6856.14	6971.77	1983.9	2600.77	3220.69	1972.26	2029.37	2276.55	499.182	1131.76	1305.92
SYNPCC7942_RS03995	2923.52	3115.03	3192.81	1344.72	1610.4	1719.29	1632.41	2158.23	2054.45	956.368	1768.06	2059.58	1941.95	3297.41	3186.24	1491.97	2135.25	2930.29	1742.99	1901.89	2335.83	340.734	693.807	1120.17
SYNPCC7942_RS04000	695.577	712.61	652.526	637.746	654.549	577.057	484.534	558.225	563.968	530.148	548.302	451.91	565.269	557.072	533.123	491.928	478.23	500.128	436.363	522.25	540.89	527.226	534.762	573.19
SYNPCC7942_RS04005	226.978	209.641	186.19	244.399	218.183	184.788	186.529	203.214	185.751	210.191	195.975	194.321	147.399	150.966	147.804	242.817	227.772	206.335	193.117	179.909	163.008	236.971	245.483	284.886
SYNPCC7942_RS04010	896.406	819.121	887.849	1096.13	824.939	848.296	1108.14	831.217	823.572	1236.62	964.883	1058.6	539.51	461.726	526.505	1109.76	883.863	1027.43	1255.67	870.759	849.308	1538.21	1452.15	1383.4
SYNPCC7942_RS04015	867.118	731.207	974.91	809.77	592.211	624.605	680.997	602.296	628.869	760.19	736.781	860.889	960.957	895.2	955.209	839.965	800.377	636.835	963.943	783.374	745.576	1196.07	1127.15	1124.73
SYNPCC7942_RS04020	232.208	196.961	192.224	195.1	187.014	186.949	181.011	175.057	183.513	161.146	159.564	148.001	158.848	165.974	162.511	193.354	229.586	172.37	229.276	171.684	178.753	192.101	174.028	170.931
SYNPCC7942_RS04025	1169.41	1273.06	1052.49	1149.62	1217.67	1167.08	1100.41	1182.56	1117.86	1414.12	1307.57	1032.62	730.556	754.829	677.25	1013.53	1017.26	911.099	1116.79	1176.09	1128.09	1595.7	1460.22	1454.06
SYNPCC7942_RS04030	604.577	530.865	612.875	473.065	404.158	424.688	604.84	521.5	516.97	785.88	680.023	632.675	760.609	762.774	719.9	538.693	537.214	372.761	589.213	532.53	543.669	911.427	806.752	829.587
SYNPCC7942_RS04035	75.3106	65.0901	80.165	58.7398	65.4549	86.4505	73.9495	104.055	89.5187	64.2249	99.5939	99.4203	57.9579	67.0959	75.0049	60.2545	42.6505	46.7012	84.6429	63.7391	78.7254	68.7076	89.8953	102.559
SYNPCC7942_RS04040	4019.7	4206.34	4459.93	2532.1	2422.87	2489.78	2335.48	2231.68	2260.35	1830.99	1712.37	2172.56	3201.28	3244.44	3526.7	2373.31	2536.34	2912.46	2654.34	2616.39	2657.21	2272.96	2445.61	2350.88
SYNPCC7942_RS04045	4093.97	4150.55	3974.63	1112.91	1034.81	864.505	862.008	1191.13	977.991	965.71	1920.13	2012.13	1928.35	3186.17	2997.99	571.968	935.588	1069.88	834.103	745.336	802.999	263.613	645.402	1209.05
SYNPCC7942_RS04050	18580.8	19280.2	17559.6	12440.2	10641.1	10291.9	11045	10871.9	10588.9	17478.5	20468.2	22697.2	20806.2	29556.6	25087.7	10943.8	12153.6	11206.6	9258.13	8901.89	8726.48	7681.23	13045.2	15096.7
SYNPCC7942_RS04055	2859.71	3255.35	2980.76	2261.48	2635.86	2394.68	1993.32	2093.34	2073.48	1823.99	1726.3	1578.3	1858.23	1794.81	1801.59	1906.56	2232.34	2342.7	1872.01	2033.48	1955.17	1901.38	1973.09	1974.83
SYNPCC7942_RS04060	254.173	275.576	214.635	371.319	340.781	295.012	272.62	298.7	325.624	318.789	326.625	245.161	211.797	253.375	192.66	321.957	384.762	357.477	340.215	375.238	373.251	395.419	386.089	319.072
SYNPCC7942_RS13710	160.035	133.562	167.226	195.1	183.897	240.981	213.019	222.8	234.986	200.849	190.621	316.337	365.636	317.823	361.053	207.743	209.622	125.669	225.167	230.283	226.914	155.644	155.588	208.536
SYNPCC7942_RS04065	111.92	79.4607	118.955	96.5011	58.1821	90.7731	81.6755	68.554	88.3997	86.4117	88.8849	103.939	163.856	164.208	190.454	99.8246	106.172	88.3078	88.7518	92.5245	92.6181	72.9142	71.4552	107.117
SYNPCC7942_RS04070	115.058	96.3672	69.8212	115.382	142.338	171.82	83.883	83.2441	111.898	101.592	125.296	101.68	58.6735	42.3763	61.0334	53.9592	77.1338	98.4972	96.1478	112.057	103.732	105.165	102.573	134.466
SYNPCC7942_RS04075	424.668	441.26	446.511	425.863	477.924	470.075	374.162	374.599	416.262	353.821	305.207	341.192	495.862	474.085	376.495	505.418	454.636	433.897	300.77	317.668	352.875	398.224	326.158	352.118
SYNPCC7942_RS04080	1196.6	1325.47	1018.01	1723.38	2251.44	1985.12	1180.98	1344.15	1533.01	1349.89	1410.38	1112.83	933.767	838.699	840.496	1478.48	1294.03	1361.98	1009.96	1244.97	1201.26	1675.62	1377.24	1240.96
SYNPCC7942_RS04085	241.622	267.968	215.497	251.742	299.222	360.931	228.471	226.473	302.125	249.893	260.229	298.261	304.816	283.392	311.05	170.871	149.73	274.264	157.781	199.442	240.807	166.861	202.841	231.327
SYNPCC7942_RS04090	5570.89	5730.47	5736.54	8505.73	8371.99	7836.74	10375	9449.43	7998.49	6629.18	4925.08	4491.99	5460.21	5415.34	4790.02	13141.8	10487.5	11269.4	9367.42	9897.04	9116.4	11986	8034.1	6638.97
SYNPCC7942_RS04095	429.898	372.789	436.167	320.971	390.651	381.463	320.08	296.251	321.148	205.52	197.046	196.581	240.418	251.61	253.693	364.225	422.875	403.329	341.037	371.126	328.794	236.971	236.263	266.653
SYNPCC7942_RS04100	1551.19	1803.08	1699.84	1346.82	1490.92	1373.48	966.862	1133.59	1129.05	775.37	764.624	691.423	892.982	991.43	973.592	1419.13	1380.24	1805.22	932.716	1147.3	1100.3	701.098	794.075	764.633
SYNPCC7942_RS04105	902.682	962.827	911.985	691.241	811.433	1003.91	633.537	707.575	923.161	1118.68	1189.77	1237.1	1116.94	957.882	1052.27	493.727	490.026	539.187	612.223	617.858	629.803	799.251	916.24	1019.89
SYNPCC7942_RS04110	6934.85	7098.2	6283.04	6140.4	5090.93	4876.89	6069.37	4862.44	4793.72	9451.58	7432.06	7901.65	10229.2	10062.6	9399.14	6847.43	6299.56	5366.4	5637.38	5208.1	5030.09	17477	11614.9	8666.22
SYNPCC7942_RS04115	118.196	158.921	149.124	141.605	179.741	216.126	232.886	259.526	284.222	185.668	197.046	157.039	166.719	172.154	174.276	175.368	130.674	199.542	132.306	148.039	179.679	129.002	110.64	105.977
SYNPCC7942_RS04120	339.944	355.037	335.314	307.335	279.482	230.175	280.346	215.455	236.105	422.717	342.689	429.315	518.044	533.236	528.711	460.452	344.833	495.882	373.908	287.854	284.338	472.54	427.579	436.445
SYNPCC7942_RS04125	663.152	661.89	852.508	1641.57	1825.46	1961.35	1622.47	1786.08	1780.3	1689.7	1692.03	1400.92	284.066	336.362	295.607	710.463	764.986	822.791	730.559	757.673	833.563	973.124	1281.58	1389.1
SYNPCC7942_RS04130	273.001	263.742	380.999	484.603	451.95	501.413	484.534	423.566	463.259	481.103	515.104	447.391	248.289	235.718	252.222	355.232	317.61	368.515	320.493	315.611	283.412	315.494	424.121	433.026
SYNPCC7942_RS04135	1191.37	1164.86	1174.03	1842.96	1816.11	1475.06	1385.17	1374.75	1336.07	1143.2	1125.52	971.607	778.497	836.933	791.963	2143.08	1867.55	1931.73	1324.7	1251.14	1361.49	1458.28	1399.14	1266.03
SYNPCC7942_RS04140	421.53	402.375	324.108	458.38	492.47	449.543	396.237	440.704	438.641	490.445	515.104	371.696	202.495	220.71	219.132	304.87	305.813	264.074	285.156	331.032	301.935	489.366	441.409	445.561
SYNPCC7942_RS04145	18821.4	21759.5	17829.4	13359.1	13842.1	11677.3	12573.6	12342.2	11354.3	17631.5	13917.5	12226.4	16072.2	17125.3	14319.3	15568.1	11604.6	15582.9	10152.2	11197.5	9614.69	21665.3	17529.6	14542.8
SYNPCC7942_RS04150	151.667	152.159	157.744	155.241	112.208	105.902	121.41	137.108	118.612	110.934	113.516	101.68	117.347	105.058	99.2711	170.871	150.638	95.1007	133.128	119.254	117.625	140.22	141.758	99.1402
SYNPCC7942_RS04155	497.887	535.937	554.259	518.169	371.95	381.463	417.207	324.407	320.029	461.252	432.645	437.223	435.758	412.287	447.088	431.674	450.098	407.574	425.68	394.771	354.727	560.878	595.844	633.585
SYNPCC7942_RS04160	1007.28	998.33	1102.48	844.384	654.549	558.687	927.128	686.764	641.177	787.047	802.106	842.813	1189.21	1121.21	1222.87	1110.66	1048.11	772.693	1046.94	784.402	818.744	1252.16	1193.99	1067.75
SYNPCC7942_RS04165	1133.84	1284.05	1183.51	1335.28	1416.11	1137.91	1275.9	1298.85	1130.17	1167.73	976.663	969.348	1170.61	1229.8	1161.84	1456.9	1382.96	1798.42	1125.01	1000.29	1005.83	1010.98	1105.25	1130.43
SYNPCC7942_RS04170	112.966	109.047	119.817	170.975	163.118	150.208	150.106	184.851	179.037	123.779	112.445	110.718	95.8811	96.2296	83.0936	195.153	176.047	202.089	146.276	154.208	142.632	162.655	130.233	129.908
SYNPCC7942_RS04175	233.254	179.209	240.495	165.73	116.364	146.966	105.957	126.09	107.422	129.618	146.714	216.917	317.695	263.086	294.137	110.616	150.638	110.385	116.692	126.45	126.887	183.688	182.096	188.024
SYNPCC7942_RS04180	2588.8	2694.9	2891.98	861.167	867.537	1087.12	745.013	796.94	839.237	727.493	733.568	797.622	2580.92	2221.23	2073.66	901.119	827.6	754.862	453.62	577.764	504.769	782.425	660.384	630.167
SYNPCC7942_RS04185	674.658	763.33	615.461	810.819	846.757	967.165	824.481	828.769	1001.49	919.001	1004.51	891.393	571.709	581.792	494.885	638.518	581.68	663.158	643.451	686.738	785.402	834.306	790.617	753.237
SYNPCC7942_RS04190	28.2415	23.6691	32.7556	29.3699	31.169	32.419	32.008	26.9319	34.6885	37.3672	40.6943	42.9315	40.0697	32.6651	29.4137	23.3823	26.3162	33.9645	33.6928	25.7013	25.0069	25.2395	39.1851	36.4653
SYNPCC7942_RS04195	809.589	770.938	726.657	735.296	847.796	702.411	833.311	858.149	753.076	819.744	834.233	659.789	416.439	381.387	392.672	618.733	606.181	598.625	748.638	843.001	803.925	917.036	966.95	933.285
SYNPCC7942_RS04200	1577.34	1654.3	1627.44	1424.44	1478.45	1503.16	1983.39	2026.02	1933.6	1590.44	1605.28	1721.78	2142.3	2037.6	2105.28	1602.59	1537.23	1753.42	1496.45	1523.57	1477.26	1083.9	1300.02	1376.57
SYNPCC7942_RS04205	920.463	874.913	837.854	877.95	998.447	910.973	1154.49	1351.49	1048.49	718.152	779.617	786.324	1027.5	1146.81	1103.75	1057.6	1155.19	1035.92	1031.33	1007.49	1053.99	754.381	684.587	651.818
SYNPCC7942_RS04210	179.909	136.098	150.848	303.139	275.326	221.53	156.729	193.42	211.488	137.792	221.677	225.955	114.485	113.886	124.273	311.165	276.774	140.104	243.246	218.975	241.733	231.362	213.213	239.304
SYNPCC7942_RS04215	198.736	212.177	212.911	435.304	408.314	262.594	267.101	271.768	262.961	197.346	208.826	169.466	178.167	155.38	145.598	446.962	358.445	344.74	367.334	285.798	291.747	225.753	231.653	199.42
SYNPCC7942_RS04220	382.829	438.724	448.235	381.809	417.664	379.302	401.755	395.41	446.474	360.827	285.931	376.215	404.99	409.638	432.381	415.486	495.471	497.581	473.343	362.902	432.527	419.256	418.359	356.677
SYNPCC7942_RS04225	263.587	207.95	275.837	205.589	184.936	177.224	160.04	122.418	172.323	149.469	143.501	154.779	221.099	211.882	219.867	251.81	286.756	219.071	251.463	226.171	183.384	187.894	218.976	216.513
SYNPCC7942_RS04230	390.151	329.677	342.21	584.251	444.678	303.658	453.63	379.495	371.502	457.749	541.877	468.857	163.141	143.02	150.01	567.471	636.127	301.435	573.6	459.538	567.749	695.489	727.23	888.843
SYNPCC7942_RS04235	538.68	436.188	420.651	731.1	638.964	558.687	632.433	564.346	548.302	565.179	478.693	462.078	188.184	226.89	216.19	732.047	733.225	467.012	719.054	678.513	624.246	730.544	691.502	722.47
SYNPCC7942_RS04240	552.278	474.228	484.438	495.092	458.184	559.767	415	471.309	473.33	394.691	467.984	459.819	524.484	504.985	478.707	471.244	661.536	406.725	425.68	452.342	428.822	351.951	427.579	430.747
SYNPCC7942_RS04245	617.129	603.563	567.189	439.499	531.951	584.622	397.34	418.669	508.018	352.653	340.547	369.437	546.665	499.688	488.267	482.036	613.441	518.808	366.512	440.006	439.01	325.309	367.649	390.863
SYNPCC7942_RS04250	190.369	180.9	217.221	272.72	250.391	333.915	199.774	209.334	269.675	126.114	138.146	201.1	230.401	262.204	228.691	193.354	298.553	298.888	198.048	261.125	238.955	197.71	176.333	166.373
SYNPCC7942_RS04255	291.829	300.936	249.115	273.769	307.534	378.221	306.835	348.891	384.93	263.906	333.051	319.727	183.176	237.484	213.984	314.762	293.108	331.154	313.918	332.06	392.701	210.329	266.228	276.909
SYNPCC7942_RS04260	422.576	389.695	472.37	457.331	527.795	556.525	513.231	515.379	584.109	344.479	416.581	474.506	323.42	300.166	299.284	504.519	458.266	547.678	560.451	542.811	620.542	388.408	320.396	376.049
SYNPCC7942_RS04265	81.5865	125.108	110.335	102.795	109.091	110.224	101.543	104.055	109.66	123.779	118.87	125.405	73.6996	78.5728	72.0635	80.9389	87.1158	68.7782	93.6825	103.833	107.437	130.404	152.13	125.35
SYNPCC7942_RS04270	421.53	423.508	281.009	497.19	598.445	601.912	321.183	388.065	384.93	448.407	431.574	354.75	150.977	186.279	170.599	302.172	272.237	315.021	256.394	308.415	333.425	408.039	368.801	371.491
SYNPCC7942_RS04275	620.267	639.067	599.083	1066.76	1277.93	1191.94	742.806	745.525	848.189	632.908	734.639	642.842	558.114	640.059	556.654	1191.6	1254.1	1217.63	895.736	1128.8	1016.95	729.142	813.667	703.097
SYNPCC7942_RS04280	332.622	340.666	340.486	445.793	485.197	349.044	324.495	372.15	314.434	337.473	356.611	354.75	494.431	532.353	443.411	497.324	511.805	635.986	364.047	382.435	349.17	363.169	379.174	320.211
SYNPCC7942_RS04285	66.9428	53.2556	65.5112	61.8865	39.4807	61.596	61.8085	44.0704	45.8783	57.2186	53.5451	57.6186	81.5704	92.6983	70.5928	109.717	87.1158	66.2309	87.93	69.9074	85.2087	70.1098	69.1502	52.4189
SYNPCC7942_RS04290	674.658	690.632	547.363	832.846	881.043	864.505	839.933	888.753	800.073	883.969	825.666	633.804	438.62	482.914	502.974	856.153	836.675	1051.2	733.846	827.58	766.878	925.449	825.192	807.935
SYNPCC7942_RS04295	268.817	259.515	260.321	120.626	134.027	98.3375	105.957	96.7101	91.7566	112.102	106.019	88.1225	241.134	235.718	211.043	106.12	129.766	106.139	87.1083	68.8794	75.9469	92.5449	104.878	86.6052
SYNPCC7942_RS04300	12.5518	10.9892	18.9638	7.34247	1.03897	3.2419	9.93351	1.22418	7.83288	4.6709	4.28361	3.38933	15.7417	23.8367	27.2076	5.39592	19.0566	7.64202	11.5049	1.02805	0.926181	1.4022	5.76252	4.55817
SYNPCC7942_RS04310	1714.36	1762.51	1875.69	1737.02	1561.57	1619.87	1545.21	1398.01	1389.78	1734.07	1517.47	1821.2	1351.64	1315.43	1268.46	1416.43	1516.36	1841.73	1691.21	1717.87	1534.68	2244.92	2121.76	2366.83
SYNPCC7942_RS14150	74.2646	73.5434	66.3732	50.3484	59.2211	51.8703	41.9415	35.5012	45.8783	49.0445	39.6234	44.0613	51.5182	50.3219	49.2679	71.0463	67.1518	72.1746	99.4349	69.9074	49.0876	50.479	44.9476	45.5817
SYNPCC7942_RS04315	475.921	394.767	689.592	276.916	329.352	357.689	863.112	867.942	971.277	7347.33	8671.1	17209.9	63246.4	96055.7	74151.9	12533.8	12077.3	16965.3	9380.57	8128.79	9783.25	534.236	587.777	633.585
SYNPCC7942_RS04320	692.439	663.581	715.451	548.588	504.938	475.478	418.311	412.548	435.284	458.916	487.261	472.246	535.932	530.587	530.917	426.278	530.862	397.385	442.937	411.22	403.815	556.672	577.404	585.725
SYNPCC7942_RS04325	129.702	123.418	123.265	113.284	52.9873	68.0798	145.691	83.2441	77.2098	79.4054	116.728	111.848	147.399	158.028	163.246	133.099	113.432	71.3255	153.672	104.861	99.1014	81.3273	121.013	139.024
SYNPCC7942_RS04330	180.955	152.159	137.056	200.345	101.819	104.821	156.729	78.3474	117.493	212.526	269.867	116.367	69.4064	91.8154	102.948	182.562	107.08	70.4764	158.603	136.731	149.115	210.329	386.089	290.583
SYNPCC7942_RS04335	114.012	98.9032	78.4411	65.0333	54.0262	46.4672	173.285	84.4683	42.5214	768.364	118.87	63.2675	152.408	195.991	181.629	194.253	58.9847	58.5888	59.9896	46.2623	63.9065	312.69	678.824	132.187
SYNPCC7942_RS04340	71.1267	64.2448	78.4411	38.8102	16.6235	99.4181	80.5718	23.2594	17.9037	436.73	66.396	58.7483	234.694	188.045	157.363	96.2273	33.5759	50.9468	38.6235	29.8135	27.7854	524.421	257.008	69.5121
SYNPCC7942_RS04345	42.8852	38.885	49.9954	38.8102	24.9352	85.3699	62.9122	39.1737	22.3797	135.456	46.0488	36.1528	122.356	97.1125	76.4755	68.3484	33.5759	53.4942	32.871	22.6171	61.128	353.353	125.623	68.3725
SYNPCC7942_RS04350	410.025	418.437	530.986	248.595	220.261	324.19	359.814	303.596	246.176	434.394	290.215	318.597	716.961	586.206	578.714	335.447	288.571	413.518	331.176	310.471	377.882	872.166	387.241	347.56
SYNPCC7942_RS04355	1063.76	1060.04	1005.94	797.183	950.654	810.474	906.157	883.857	854.903	987.896	948.82	747.912	1007.47	939.342	995.653	829.174	721.428	623.249	825.063	797.767	856.718	1392.38	1021.12	959.494
SYNPCC7942_RS04360	1043.89	1049.05	904.227	1184.24	1174.03	1138.99	1165.53	1162.97	1049.61	1277.49	1156.57	1042.78	913.017	881.075	822.112	1188	1047.2	857.605	1138.98	1138.05	1103.08	2073.85	1453.31	1471.15
SYNPCC7942_RS04365	1022.97	924.787	1087.83	828.65	688.835	691.604	713.005	564.346	616.56	697.133	627.549	746.782	1026.07	1071.77	1036.83	866.945	927.421	855.906	901.488	705.243	740.019	881.981	840.175	861.494
SYNPCC7942_RS04370	554.37	476.764	532.71	438.45	340.781	362.012	467.979	352.563	407.31	374.84	388.738	370.566	518.759	435.24	462.53	370.52	382.947	262.376	420.749	347.481	418.634	602.944	528.999	548.12
SYNPCC7942_RS04375	1769.8	1969.61	2231.69	1826.18	1734.03	1870.57	2038.58	1925.63	2001.86	1635.98	1471.42	1594.11	1451.81	1196.25	1263.32	1109.76	1028.15	944.214	1453.72	1283.01	1204.04	2183.22	2145.96	2037.5
SYNPCC7942_RS04380	847.245	894.355	886.125	1378.29	1628.06	1679.3	1155.6	1307.42	1249.9	892.143	837.446	799.881	606.054	587.089	539.741	1288.73	1242.31	1401.89	1057.63	1122.63	1236.45	1452.67	936.985	1026.73
SYNPCC7942_RS13960	8154.47	8282.51	8775.92	2721.96	2967.29	3305.65	2499.93	2613.62	2993.28	1828.66	1898.71	2004.22	5402.97	5544.24	5670.96	2125.09	2559.03	2521.02	1832.56	2275.08	1952.39	2650.15	2170.16	2072.83
SYNPCC7942_RS04385	2538.6	2896.09	2309.27	5567.69	5997.95	5269.16	5877.33	6177.2	5621.77	6033.64	5654.37	4045.73	1396	1642.08	1546.42	5286.21	4379.38	6154.37	3665.94	3977.53	3683.42	4036.92	4070.64	3660.21
SYNPCC7942_RS04390	684.072	691.477	566.327	1215.7	1470.14	1285.95	1240.58	1253.56	1356.21	1139.7	973.45	855.24	433.611	438.772	427.234	1526.15	1449.21	1314.43	1387.16	1354.97	1279.98	1051.65	873.598	774.889
SYNPCC7942_RS04395	519.853	562.987	467.198	1016.41	1218.71	1053.62	642.367	945.066	830.286	615.392	626.478	581.835	438.62	447.6	422.086	1027.02	1180.6	1147.15	838.212	870.759	895.617	628.184	547.439	603.957
SYNPCC7942_RS13715	52.299	32.1224	24.1357	32.5167	57.1431	43.2253	32.008	29.3803	26.8556	29.1932	18.2053	40.6719	30.7678	18.5397	22.7956	35.0735	58.9847	26.3225	46.8412	37.0098	40.752	32.2505	33.4226	20.5118
SYNPCC7942_RS04400	557.508	573.131	499.954	2378.96	3216.64	2890.69	2108.11	2406.73	2162.99	1642.99	1722.01	1148.98	324.851	309.877	280.165	2721.34	2171.54	2493.85	1788.18	2080.77	2102.43	1943.44	1457.92	1399.36
SYNPCC7942_RS04405	1117.11	1071.87	950.775	1370.94	1600.01	1721.45	1201.95	1301.3	1309.21	1457.32	1458.57	1193.04	591.744	595.917	627.982	860.65	926.513	1345	1187.47	1290.2	1353.15	1302.64	1425.65	1454.06
SYNPCC7942_RS13965	139.115	118.346	156.882	124.822	97.6628	119.95	98.2314	108.952	135.397	94.5858	121.012	140.092	89.4413	79.4557	82.3583	83.6368	61.707	66.2309	138.058	141.871	125.034	121.991	156.74	161.815
SYNPCC7942_RS04410	19110.1	21722.3	20996.3	17063.9	18483.2	16048.5	11643.2	12786.5	11225.6	9793.72	10153.2	7247.51	1759.49	2162.96	2297.94	4595.53	4582.66	6198.53	7552.12	7557.2	7206.62	12527.2	20541.1	19524.9
SYNPCC7942_RS04415	3509.27	3542.76	3905.68	2447.14	2728.33	2354.7	1536.38	1904.82	1760.16	1140.87	1931.91	1569.26	208.219	296.634	286.048	602.545	762.263	506.921	1157.88	1384.78	1391.12	905.818	2334.97	3326.32
SYNPCC7942_RS04420	10357.3	11562.4	13326.4	8035.81	9386.02	8449.46	4549.55	6589.75	6448.7	3025.58	5370.58	5364.18	450.784	638.294	612.54	1532.44	2200.58	3092.47	3415.3	4167.72	4030.74	2107.5	6248.87	10448.5
SYNPCC7942_RS04425	45195.8	49695	86694.6	23946.9	42158.1	55495.8	13198.3	28086.3	41128.2	9164.32	19206.6	29538	2568.75	3167.63	2772.97	4790.68	10280.6	19109.3	16393.6	27607.3	30902	9649.91	15459.7	37338.2
SYNPCC7942_RS04430	1902.64	2145.44	8861.25	1807.3	2560.01	8498.09	2427.09	2510.79	5550.16	1964.12	1666.32	2717.11	962.388	899.615	918.442	1165.52	1054.46	2403.84	1962.4	3493.31	6816.7	3152.14	2846.68	2782.76
SYNPCC7942_RS04435	807.497	841.1	1048.18	660.822	585.977	699.169	886.29	734.507	810.144	853.608	832.091	1041.65	1795.27	1579.4	1813.35	786.906	842.12	632.59	943.399	900.572	1087.34	996.961	827.497	937.843
SYNPCC7942_RS04440	1698.67	1677.97	1566.24	3364.95	3284.17	2785.87	2517.59	2754.4	2552.4	2643.73	2668.69	2323.95	1233.57	1289.83	1299.35	3698.01	3824.93	3465.23	3444.06	3292.85	3161.06	3333.02	3352.63	3344.56
SYNPCC7942_RS04445	575.29	612.016	591.325	713.269	648.315	542.477	725.146	643.918	671.39	726.326	799.964	824.736	942.353	943.757	930.943	974.864	1001.83	1035.07	684.539	663.092	631.656	604.346	673.062	662.074
SYNPCC7942_RS04450	1890.09	1792.09	1697.26	2625.46	2809.36	2483.29	2297.95	2376.13	2377.84	2174.31	2208.2	1963.55	1760.2	1697.7	1770.7	2127.79	2293.14	2203.45	2554.08	2389.19	2301.56	1949.05	2095.25	2086.5
SYNPCC7942_RS04455	1188.23	1224.03	992.15	2410.43	2314.82	2145.05	2461.3	2161.9	2100.33	1938.43	1712.37	1551.18	766.333	791.025	752.99	3011.82	2304.03	2513.38	2556.55	2251.43	2042.23	2271.56	2196.67	1838.08
SYNPCC7942_RS04460	459.186	500.433	398.239	446.842	502.86	371.737	458.045	441.928	358.075	248.726	291.286	207.879	342.023	328.417	354.435	569.27	530.862	554.471	389.522	470.847	400.11	284.646	220.128	213.094
SYNPCC7942_RS04465	624.451	593.419	461.164	504.533	593.25	595.428	502.194	525.172	600.894	308.28	369.461	308.429	414.292	433.475	403.703	528.801	509.083	624.948	368.977	462.623	438.084	343.538	285.821	315.653
SYNPCC7942_RS04470	28.2415	18.5972	17.2398	20.9785	21.8183	25.9352	16.5558	17.1385	16.7847	11.6773	10.709	10.168	20.7504	9.71125	18.3835	33.2749	39.0206	18.6805	24.6533	22.6171	31.4902	37.8593	19.5926	14.814
SYNPCC7942_RS04475	369.231	321.224	294.8	452.086	636.886	600.831	389.614	430.911	500.186	258.067	218.464	218.047	246.858	257.789	241.192	522.505	522.695	576.548	364.869	407.108	488.098	490.768	271.991	315.653
SYNPCC7942_RS04480	44.9772	53.2556	48.2714	63.9844	60.26	56.1929	58.4973	52.6397	76.0909	52.5477	42.8361	55.359	70.122	72.3929	73.5342	77.3416	75.3189	57.7397	59.9896	80.1879	56.4971	100.958	81.8277	55.8376
SYNPCC7942_RS04485	64.8508	83.6873	111.197	82.865	81.0394	69.1604	89.4016	82.0199	82.8048	98.089	81.3886	89.2523	106.614	98.8781	100.006	80.9389	69.8741	92.5534	95.326	90.4684	81.504	112.176	87.5903	113.954
SYNPCC7942_RS04490	165.265	206.26	204.292	229.714	210.91	196.675	236.197	228.921	219.321	265.074	244.166	272.276	223.961	211.882	238.986	176.267	175.139	202.089	170.108	185.049	162.082	238.373	207.451	196.001
SYNPCC7942_RS04495	123.426	130.18	176.708	161.534	125.715	119.95	227.367	171.385	157.777	191.507	149.926	180.764	171.012	181.865	174.276	169.972	131.581	168.124	238.315	226.171	178.753	155.644	178.638	191.443
SYNPCC7942_RS04500	239.53	275.576	259.459	398.591	535.068	476.559	495.572	583.933	527.041	317.622	365.178	293.742	380.662	354.019	394.143	340.843	342.111	354.929	463.482	443.09	461.238	258.004	286.973	247.281
SYNPCC7942_RS04505	542.864	524.102	574.947	500.337	445.717	417.124	459.149	503.137	438.641	429.723	448.708	502.75	389.248	385.801	355.905	482.036	526.325	518.808	651.668	492.436	430.674	635.195	546.287	556.097
SYNPCC7942_RS04510	211.288	226.547	205.154	216.078	176.624	207.481	201.981	184.851	194.703	221.868	272.009	273.406	118.778	135.075	129.42	199.649	222.327	131.613	237.493	176.825	206.538	262.211	316.938	324.769
SYNPCC7942_RS04515	2071.04	2002.58	1720.53	1747.51	2281.57	2054.28	1956.9	2218.21	2001.86	2268.89	2185.71	1676.59	1059.7	1166.23	1114.78	1536.04	1604.38	1937.68	2033.07	2332.65	2385.84	2445.43	2147.11	1971.41
SYNPCC7942_RS04520	1235.3	1152.18	1253.33	1545.07	1761.05	1778.72	1342.13	1536.34	1493.84	1135.03	1157.65	1154.63	749.876	732.758	730.194	2108.91	2261.38	2459.88	1627.94	1741.52	1781.97	2097.68	1152.5	1242.1
SYNPCC7942_RS14155	2695.49	2519.07	4224.61	1614.29	1141.82	1288.11	2690.88	2170.47	1722.12	2893.63	2367.77	3145.3	2975.89	3026.38	3068.58	2098.12	1815.82	2850.47	3582.94	2718.16	2420.11	2835.24	3076.03	3214.65
SYNPCC7942_RS04525	5449.56	5836.13	5818.43	1544.02	2023.91	1932.17	3812.26	4268.71	3236.1	2078.55	2199.63	1991.79	4477.79	6136.63	5517.27	2742.93	2299.49	3313.24	4452.38	4505.94	4536.44	2058.42	1839.4	2012.43
SYNPCC7942_RS04530	246.851	176.673	220.669	83.914	48.8314	56.1929	153.418	118.745	134.278	59.554	91.0267	88.1225	151.692	162.443	146.333	122.308	128.859	101.894	226.81	189.161	214.874	165.459	89.8953	126.489
SYNPCC7942_RS04535	126.564	138.634	128.436	111.186	112.208	129.676	92.7128	63.6573	102.946	100.424	65.3251	118.626	77.9928	80.3385	94.8591	97.1266	76.2263	113.781	129.841	123.366	94.4705	114.98	122.165	133.326
SYNPCC7942_RS04540	210.242	241.763	198.258	162.583	246.235	232.336	195.359	165.264	199.179	219.533	189.55	190.932	135.235	129.778	136.774	221.233	178.769	214.826	170.108	142.899	186.162	201.916	223.586	210.815
SYNPCC7942_RS04545	350.404	353.346	390.481	810.819	860.264	879.634	1004.39	732.059	721.744	713.481	557.94	530.995	352.041	339.894	391.202	1107.06	1022.7	993.463	1060.91	922.161	890.06	834.306	885.123	643.841
SYNPCC7942_RS04550	4564.66	5106.62	4791.8	15935.3	17583.5	16767.1	18356	17593.9	15854.9	18331	12764.1	12188	4137.91	4255.29	3728.18	23165.6	17068.3	26209.6	16700.1	16894	14932.8	22077.6	17767	12672.8
SYNPCC7942_RS04555	39389.5	44829.3	41928	126313	132032	122100	123876	117907	108332	137954	103501	97643.1	32923	32460.3	28829.8	159148	120565	164697	112403	114293	104966	172006	135566	104436
SYNPCC7942_RS04560	19024.3	19514.4	21161.8	61547.7	64319.3	56254.5	66117.4	62491.9	53424.7	61319.6	51704.2	40142.1	12118.9	10807.7	10050.7	80232.9	65160.8	63807.5	55601.4	60944.9	58104	91525.5	62912.9	48040.8
SYNPCC7942_RS04565	6477.76	7105.81	7101.07	16411.5	18719.1	15662.7	18950.9	19282	14798.6	14683	11864.5	8413.44	2379.14	2726.21	2513.4	25332.1	18557.5	24817.9	14990	17768.8	15356.1	20239.3	13256.1	10097.5
SYNPCC7942_RS04570	5665.03	6055.07	5840.84	14881.1	15370.5	12548.3	15187.2	15182.3	11852.3	13940.3	11049.6	8430.39	2236.75	2469.31	2133.23	23475	17754.4	21538.6	13972.7	14962.2	13599.1	18838.5	12958.7	10791.5
SYNPCC7942_RS04575	60.6669	39.7303	54.3053	110.137	51.9483	60.5154	82.7792	75.8991	61.5441	74.7345	84.6013	123.146	71.553	89.1669	77.2109	133.099	131.581	98.4972	110.118	80.1879	50.94	72.9142	96.8103	116.233
SYNPCC7942_RS04580	1136.98	1137.81	964.566	1323.74	1682.09	1818.7	1409.45	1666.11	1763.52	1488.85	1647.05	1345.56	1029.65	1062.06	909.618	1186.2	1338.5	1425.66	1019.82	1272.73	1263.31	804.86	1100.64	997.099
SYNPCC7942_RS04585	28465.3	28844.2	27169.9	32954.1	34737.8	30364.7	33304.8	32215.5	29352.1	31810	27133.5	24503.7	20100.7	20263.8	19883.6	31457.3	30742.8	34905.4	31276.8	31571.4	30894.6	36189.3	29855.6	28200.2
SYNPCC7942_RS04590	376.553	327.987	379.275	108.039	343.898	799.668	105.957	77.1232	139.873	324.628	365.178	586.354	605.339	444.952	408.85	115.113	173.324	737.031	107.653	389.631	1138.28	1110.54	220.128	392.002
SYNPCC7942_RS04595	124.472	85.378	124.127	90.2075	85.1952	119.95	90.5053	93.0376	79.4478	100.424	98.523	93.7714	166.719	124.481	141.186	89.9321	90.7456	110.385	98.6131	70.9355	97.2491	141.622	77.2177	93.4424
SYNPCC7942_RS04600	8369.94	9441.45	7902.72	22916.9	22445.8	19417.9	25551.2	23010.9	18967.9	44086.3	28557.8	21069.2	6471.97	6587.76	5437.85	17575.4	12597.3	14898.5	13224	9952.55	9588.76	36078.5	25383.9	20202.9
SYNPCC7942_RS04605	119.242	109.047	143.952	87.0607	90.3901	74.5636	108.165	80.7958	71.6149	100.424	113.516	100.55	140.244	136.84	139.715	96.2273	102.543	90.006	107.653	102.805	93.5443	123.393	148.673	129.908
SYNPCC7942_RS04610	133.886	142.015	87.9229	94.4032	132.988	119.95	134.654	100.383	97.3515	124.947	126.367	110.718	103.752	120.066	121.331	103.422	118.877	103.592	122.445	141.871	118.551	127.6	149.825	149.28
SYNPCC7942_RS04615	888.038	989.032	777.515	936.69	1266.5	1274.06	1280.32	1358.84	1218.57	1395.43	1287.22	1146.72	714.815	761.009	716.958	1143.94	957.367	1159.04	1249.1	1274.78	1360.56	1058.66	1147.89	1133.84
SYNPCC7942_RS04620	217.564	232.465	226.703	265.378	318.963	280.964	284.761	284.009	301.007	272.08	274.151	233.864	166.719	158.911	160.304	291.38	245.013	407.574	260.503	221.031	252.848	199.112	237.416	243.862
SYNPCC7942_RS04625	127.61	85.378	110.335	134.262	115.325	90.7731	133.551	111.4	127.564	85.244	96.3812	132.184	80.8549	96.2296	73.5342	160.079	136.118	140.953	163.533	172.712	184.31	106.567	91.0478	107.117
SYNPCC7942_RS04630	19.8736	10.9892	8.6199	16.7828	14.5455	10.8063	11.0372	12.2418	7.83288	5.83863	6.42542	13.5573	9.30189	8.82841	10.2948	22.483	10.8895	7.64202	12.3266	14.3927	6.48327	8.41317	8.06752	20.5118
SYNPCC7942_RS04635	360.863	379.551	362.036	417.472	406.236	286.367	378.577	397.858	322.267	263.906	219.535	178.505	192.478	274.563	236.045	327.353	276.774	301.435	278.582	235.424	245.438	232.764	252.398	230.187
SYNPCC7942_RS04640	21233.4	22858.5	16983.8	26139.2	13972	6721.53	39434.9	40230.2	21305.4	15649.9	9438.94	5548.33	5896.68	11574	10034.5	18345.2	13532.9	2684.9	17923.8	6790.27	4162.26	1304.04	12523.1	4146.79
SYNPCC7942_RS04645	249.989	256.979	150.848	592.642	685.718	427.93	730.665	1008.72	643.415	277.919	312.704	118.626	77.2773	95.3468	92.6531	371.419	361.168	193.598	341.037	292.994	295.452	136.013	223.586	162.955
SYNPCC7942_RS04650	195.598	224.011	227.565	202.442	294.027	244.223	227.367	310.941	261.842	200.849	176.699	190.932	243.28	252.492	264.723	242.817	209.622	223.317	217.771	227.199	224.136	145.828	161.35	167.513
SYNPCC7942_RS04655	6709.97	7250.36	6328.73	5947.4	6405.23	6913.88	5163.22	5325.18	5164.11	7271.43	4879.03	4246.83	5080.98	5163.73	4694.42	5647.73	4971.05	7196.24	4568.25	5238.94	5049.54	12189.3	6452.87	5084.64
SYNPCC7942_RS04660	3264.51	3334.81	3635.01	2814.26	2222.35	2093.18	2098.18	2071.31	1976.12	2238.53	2276.74	2500.19	3744.37	3654.96	3610.53	2559.47	2747.78	2235.72	2144.84	1904.98	1839.4	2623.51	2636.93	2455.71
SYNPCC7942_RS13970	590868	694273	723947	358913	421068	434999	214780	282565	284917	194278	226737	231440	119990	178070	140722	134387	145887	176894	150835	177778	173710	194269	286388	304397
SYNPCC7942_RS13975	10330.1	11930.1	10485.2	6923.95	5309.12	4760.18	4464.56	3992.05	3783.28	4185.13	3662.49	3563.31	3508.96	3982.49	3912.02	3474.08	3081.72	3168.04	3402.15	3049.2	2716.49	4862.81	6497.81	5307.99
SYNPCC7942_RS13980	2492.57	2758.3	2718.72	969.206	629.614	652.702	875.253	643.918	649.01	858.279	731.426	823.607	834.308	1099.14	1083.89	777.912	674.24	733.634	813.558	643.559	552.93	482.355	981.933	926.448
SYNPCC7942_RS04670	751.014	843.636	772.343	619.914	625.458	608.396	621.396	681.867	766.504	680.784	570.791	604.43	832.877	723.929	787.551	593.552	429.227	513.714	390.344	440.006	436.231	636.597	570.489	478.608
SYNPCC7942_RS04675	1562.7	1716.86	1567.96	1697.16	1721.57	1808.98	1465.74	1446.98	1508.39	1866.03	1593.5	1598.63	2026.38	1914.88	1666.28	1608.88	1545.4	1784.84	1337.85	1477.31	1338.33	1751.34	1785.23	1843.78
SYNPCC7942_RS04680	1328.4	1378.73	1283.5	1250.32	1303.9	1227.6	1136.83	998.929	1108.91	1351.06	1241.18	1230.33	1229.28	1157.4	1100.07	1203.29	1113.45	1222.72	1089.67	1266.56	1172.55	1461.09	1553.57	1585.1
SYNPCC7942_RS04685	82.6325	74.3887	85.337	52.4462	54.0262	46.4672	77.2606	46.5188	62.6631	65.3927	53.5451	47.4506	62.9667	80.3385	75.7402	69.2477	75.3189	50.0977	83.8212	84.3001	61.128	77.1208	100.268	61.5353
SYNPCC7942_RS04690	312.748	391.386	299.11	250.693	276.365	275.561	289.175	310.941	331.219	232.378	247.379	224.825	365.636	417.584	376.495	272.494	246.828	330.305	225.988	227.199	288.042	279.037	227.043	196.001
SYNPCC7942_RS04695	80.5405	68.4714	65.5112	36.7124	22.8573	29.1771	39.734	37.9495	30.2125	24.5223	28.9144	24.8551	63.6822	50.3219	68.3868	39.5701	36.2983	46.7012	59.9896	52.4306	46.3091	28.0439	36.8801	43.3026
SYNPCC7942_RS04700	253.127	208.796	213.773	145.801	132.988	101.579	129.136	106.504	92.8756	73.5668	65.3251	91.5118	122.356	119.183	137.509	132.2	137.933	93.4025	139.702	127.478	115.773	121.991	142.91	113.954
SYNPCC7942_RS04705	1324.21	1518.21	1377.46	856.971	762.601	738.072	550.758	443.153	502.423	768.364	636.116	803.271	1056.12	994.961	976.534	716.759	745.929	759.957	714.123	749.449	695.562	1224.12	1212.43	1074.59
SYNPCC7942_RS13870	251.035	174.137	196.534	294.748	169.351	170.74	103.75	107.728	152.182	161.146	244.166	311.818	227.539	157.146	185.306	201.448	282.219	100.195	174.217	220.003	212.096	280.439	323.853	583.446
SYNPCC7942_RS04710	118.196	71.8527	114.645	2478.61	247.274	220.449	213.019	248.508	156.658	407.536	310.562	968.218	139.528	171.271	159.569	1762.67	1288.59	1001.1	894.914	393.743	263.962	406.637	360.734	837.563
SYNPCC7942_RS04715	109.828	126.799	120.679	109.088	94.5459	85.3699	152.314	122.418	102.946	144.798	152.068	154.779	93.0189	120.949	102.212	122.308	117.062	59.4379	189.83	156.264	120.404	192.101	185.553	136.745
SYNPCC7942_RS04720	843.061	606.099	682.696	1102.42	707.536	655.944	773.71	729.61	693.77	971.548	1136.23	1248.4	710.522	692.147	690.486	794.1	833.952	393.14	882.587	837.861	784.476	1261.98	1456.76	1810.73
SYNPCC7942_RS04725	1146.4	1168.24	1176.62	3681.73	3822.36	3892.44	5386.17	4672.69	4531.88	5113.47	2858.24	2910.3	2696.83	1891.93	1773.64	3608.97	2738.7	3005.86	2894.3	2808.63	2632.21	5607.38	3746.79	2440.9
SYNPCC7942_RS04730	314.84	265.432	258.597	468.869	418.703	502.494	482.327	424.79	405.072	456.581	365.178	321.986	398.55	345.191	302.961	493.727	465.525	307.379	442.937	416.36	519.588	546.856	550.897	453.538
SYNPCC7942_RS04735	2845.07	3350.87	2874.74	7073.95	10244.2	11906.4	7648.8	10371.2	11061.1	7871.64	9202.27	8445.07	1556.28	1638.55	1533.19	4729.53	4577.21	6825.17	5681.76	6350.27	6938.95	4318.76	5475.54	6127.32
SYNPCC7942_RS04740	150.621	134.407	126.712	111.186	111.169	109.144	113.683	126.09	115.255	124.947	109.232	118.626	115.916	128.012	128.685	114.214	113.432	78.9676	117.514	128.506	95.3967	105.165	94.5053	119.652
SYNPCC7942_RS04745	135.978	131.026	103.439	160.485	179.741	221.53	164.455	199.541	191.346	105.095	116.728	117.497	144.537	152.731	156.628	202.347	211.437	226.713	223.523	180.937	233.398	133.209	118.708	123.071
SYNPCC7942_RS04750	495.795	444.642	405.135	655.578	794.809	694.846	576.144	564.346	504.661	503.29	545.089	410.109	349.894	403.458	350.023	698.772	597.106	587.587	603.184	618.886	639.991	633.792	605.064	599.399
SYNPCC7942_RS04755	2637.96	2769.29	2388.57	2469.17	2436.38	2229.34	2297.95	2093.34	2073.48	3051.27	2679.4	2549.9	3178.39	2911.61	3056.08	2661.99	2510.02	2895.48	2414.38	2437.51	2331.2	3365.27	3132.5	2991.3
SYNPCC7942_RS04760	461.278	464.929	443.063	684.948	739.744	647.298	654.508	778.577	640.058	616.559	596.493	544.552	348.463	391.098	349.287	696.074	725.965	619.004	679.609	605.522	592.756	772.61	662.689	618.771
SYNPCC7942_RS04765	683.026	648.365	555.983	475.163	646.237	729.426	591.596	575.364	602.013	616.559	616.84	474.506	455.077	429.061	402.232	413.687	358.445	416.915	365.69	399.912	451.05	548.258	495.576	512.794
SYNPCC7942_RS04770	603.531	606.944	521.504	811.868	1029.62	950.956	830	998.929	835.881	727.493	818.17	619.117	350.61	373.442	361.053	790.503	743.207	748.918	749.46	793.655	813.187	903.014	697.265	634.725
SYNPCC7942_RS04775	2800.09	2909.61	2660.96	4490.45	4939.25	5330.76	5970.04	5589.6	5502.04	7274.93	4882.25	4200.51	2938.68	2617.62	2404.57	5837.49	3737.81	4854.38	2900.05	3331.91	3380.56	8791.77	4684.93	3375.32
SYNPCC7942_RS04780	632.818	661.89	672.352	1042.63	860.264	899.086	1286.94	921.806	888.473	1543.73	1017.36	1021.32	1032.51	677.139	668.426	1345.38	984.59	844.868	940.112	745.336	764.1	2623.51	1368.02	944.68
SYNPCC7942_RS04785	252.081	179.209	180.156	191.953	121.559	103.741	173.285	138.332	109.66	188.004	127.437	178.505	333.437	302.814	294.137	278.789	236.846	86.6096	177.504	166.544	163.008	281.841	202.841	246.141
SYNPCC7942_RS04790	426.76	315.307	344.796	414.325	422.859	396.592	502.194	481.102	340.171	312.951	283.789	253.07	351.325	339.894	336.787	547.686	432.857	382.95	461.838	407.108	407.52	391.213	363.039	339.584
SYNPCC7942_RS04795	437.22	371.944	396.515	623.061	663.899	602.993	693.138	680.643	584.109	312.951	336.263	266.627	263.315	252.492	268.4	585.458	584.402	767.599	681.252	612.718	667.777	422.061	401.071	413.654
SYNPCC7942_RS04800	49.1611	39.7303	29.3076	39.8591	57.1431	45.3865	28.6968	40.3979	43.6403	52.5477	67.4669	41.8017	20.0348	32.6651	34.5611	37.7715	28.1312	24.6243	40.267	46.2623	34.2687	44.8703	54.1677	28.4886
SYNPCC7942_RS04805	79.4945	77.77	81.027	67.1312	67.5328	95.0956	89.4016	68.554	62.6631	101.592	84.6013	83.6034	98.7432	81.2213	78.6816	53.9592	58.9847	101.045	61.6332	74.0196	108.363	218.743	94.5053	79.7679
SYNPCC7942_RS04810	35.5634	54.9462	67.2352	38.8102	25.9742	51.8703	43.0452	59.9847	48.1163	32.6963	48.1906	49.7101	60.1045	57.3846	64.7101	40.4694	33.5759	34.8137	40.267	35.9818	38.8996	67.3054	40.3376	59.2562
SYNPCC7942_RS04815	92.0463	81.1513	89.6469	79.7183	70.6497	84.2893	76.1569	77.1232	78.3288	79.4054	117.799	110.718	105.898	120.949	116.919	97.1266	72.5965	81.5149	64.0985	87.3843	76.8731	50.479	79.5227	69.5121
SYNPCC7942_RS04820	102.506	149.623	108.611	59.7887	108.052	117.789	110.372	143.229	116.374	128.45	115.657	145.741	132.373	123.598	144.127	47.664	66.2443	126.518	74.7816	96.6367	88.9134	85.5339	70.3027	129.908
SYNPCC7942_RS04825	15.6897	6.76261	13.7918	15.7339	10.3897	16.2095	19.867	18.3627	23.4986	17.5159	18.2053	40.6719	37.2076	27.3681	25.737	17.0871	30.8535	25.4734	27.1186	21.5891	28.7116	22.4351	38.0326	26.2095
SYNPCC7942_RS04830	205.012	168.22	191.362	302.09	256.625	283.126	295.798	265.647	215.964	204.352	249.52	201.1	246.142	250.727	244.133	310.266	318.517	213.977	262.147	241.592	283.412	229.96	239.721	271.211
SYNPCC7942_RS04835	846.199	888.438	890.435	577.957	552.73	681.879	623.604	657.384	739.648	746.177	761.412	898.172	1369.52	1258.05	1189.05	525.203	555.363	537.489	483.204	680.569	488.098	588.922	553.202	552.678
SYNPCC7942_RS04840	777.164	780.236	706.832	845.433	931.953	1061.18	761.569	820.199	718.387	587.366	606.131	444.002	352.041	383.153	349.287	773.416	741.392	769.297	652.49	808.048	873.389	800.654	623.504	593.701
SYNPCC7942_RS04845	6103.3	6573.26	6283.9	5741.81	5310.16	5369.66	7949.01	6952.11	6800.06	10069.3	8779.26	8367.12	9615.3	9991.99	8749.1	6764.69	5285.93	4725.32	4620.02	4817.44	4735.57	13520	8172.4	5745.57
SYNPCC7942_RS04850	1874.4	1759.97	1639.5	2321.27	2550.66	2127.76	2209.65	2169.24	2142.85	3111.99	2621.57	2375.92	1352.35	1304.84	1283.17	2154.77	2117.1	2020.89	2360.14	2140.4	2083.91	3473.24	2828.24	2623.23
SYNPCC7942_RS04855	252.081	293.328	305.144	350.341	386.495	376.06	482.327	454.17	356.956	343.312	390.879	276.795	156.701	160.677	189.718	380.413	361.168	389.743	426.502	338.229	371.399	318.298	353.819	304.258
SYNPCC7942_RS04860	365.047	411.674	389.619	475.163	577.665	417.124	430.452	516.603	443.117	363.163	348.043	270.016	324.135	357.55	301.49	418.184	436.487	495.882	434.719	389.631	433.453	291.657	439.104	417.072
SYNPCC7942_RS04865	804.359	667.808	619.771	1323.74	1342.34	1173.57	1253.83	1203.37	1070.87	1291.51	1240.11	1032.62	339.161	381.387	403.703	1235.67	1133.41	1021.48	1211.3	1237.77	1157.73	1027.81	1369.17	1468.87
SYNPCC7942_RS04870	223.84	280.648	293.938	290.552	296.105	273.4	237.3	296.251	275.27	256.9	312.704	352.49	391.395	340.776	333.11	303.071	311.258	279.358	304.057	294.022	323.237	270.624	267.381	305.397
SYNPCC7942_RS04875	211.288	242.609	213.773	217.127	221.3	173.982	181.011	221.576	194.703	170.488	177.77	210.138	259.022	261.321	234.574	236.521	187.843	189.352	154.494	190.189	184.31	197.71	179.791	188.024
SYNPCC7942_RS04880	269.863	268.814	249.977	258.035	204.676	207.481	200.878	215.455	210.369	242.887	227.031	245.161	299.807	278.978	277.224	257.206	262.255	242.846	178.325	193.273	210.243	171.068	202.841	207.397
SYNPCC7942_RS04885	522.99	595.11	564.603	358.732	449.872	394.431	434.867	494.568	459.902	573.354	534.38	523.086	633.96	616.223	652.248	499.123	422.875	607.116	322.958	367.014	378.808	371.582	387.241	399.979
SYNPCC7942_RS04890	657.922	607.79	689.592	668.165	446.755	483.042	635.745	555.777	512.494	783.544	653.251	668.827	394.257	353.136	394.143	544.089	557.178	451.728	698.51	565.428	614.058	896.003	938.138	884.285
SYNPCC7942_RS04895	516.715	630.613	488.748	310.482	445.717	602.993	302.42	363.581	516.97	714.648	674.669	714.018	1157.73	1046.17	1021.39	196.052	238.661	211.429	190.652	238.508	252.848	266.417	303.108	278.048
SYNPCC7942_RS04900	29.2875	31.2771	22.4117	36.7124	44.6755	44.3059	56.2899	59.9847	50.3542	32.6963	55.6869	50.8399	35.7765	35.3136	38.9731	48.5633	58.9847	28.0207	39.4452	42.1501	44.4567	39.2615	27.6601	19.3722
SYNPCC7942_RS04905	326.346	302.627	246.529	315.726	330.391	283.126	300.213	270.543	315.553	284.925	301.995	234.993	200.348	210.999	236.045	294.078	264.977	191.9	241.602	298.135	248.217	266.417	319.243	284.886
SYNPCC7942_RS04910	470.691	537.628	527.538	474.114	383.379	318.786	375.266	309.717	325.624	493.948	460.488	489.193	387.102	361.965	366.2	268.897	327.592	377.006	410.066	348.509	315.828	639.401	637.334	617.632
SYNPCC7942_RS04915	3021.84	3645.89	3496.23	3033.49	3062.87	2985.79	2705.23	2819.28	2733.68	3119	2906.43	2589.45	2744.06	2823.32	2756.06	3394.04	3187.89	3586.66	2540.93	2910.41	2453.45	3497.08	3195.89	2704.13
SYNPCC7942_RS04920	557.508	554.534	477.542	563.272	534.029	444.14	481.223	506.81	409.548	388.853	363.036	387.513	410.714	443.186	433.852	747.335	702.371	665.705	519.362	530.474	537.185	622.575	493.271	517.352
SYNPCC7942_RS04925	195.598	200.342	170.674	169.926	177.663	183.707	168.87	199.541	160.015	121.444	179.912	241.772	185.322	195.108	202.954	250.011	250.458	377.006	239.959	252.9	270.445	114.98	118.708	125.35
SYNPCC7942_RS04930	674.658	519.03	567.189	682.85	520.522	510.058	349.88	401.53	403.953	416.878	418.723	447.391	372.076	365.496	368.406	616.934	832.138	665.705	556.342	526.362	562.192	514.606	492.119	599.399
SYNPCC7942_RS04935	103.552	109.047	99.1288	227.617	327.274	295.012	213.019	280.337	296.531	224.203	209.897	190.932	103.752	99.761	91.1824	273.393	265.885	231.808	241.602	250.844	210.243	218.743	182.096	158.396
SYNPCC7942_RS04940	291.829	316.152	308.592	279.014	298.183	273.4	321.183	320.735	303.244	231.21	227.031	205.619	352.041	329.3	311.05	241.917	249.551	216.524	278.582	223.087	204.686	387.006	262.771	246.141
SYNPCC7942_RS04945	470.691	479.3	393.929	219.225	306.495	266.916	290.279	323.183	252.89	225.371	228.102	150.26	241.849	322.237	282.371	260.803	263.162	346.438	273.651	286.826	326.942	145.828	177.486	172.071
SYNPCC7942_RS04950	389.105	366.026	359.45	201.394	167.274	206.401	203.085	192.196	184.632	259.235	236.669	256.459	234.694	291.337	309.579	268.897	259.533	241.148	292.552	259.069	248.217	273.428	318.091	263.234
SYNPCC7942_RS04955	687.209	688.096	533.572	430.059	551.691	702.411	396.237	397.858	466.616	505.625	566.507	521.956	643.262	632.997	573.567	273.393	354.815	531.545	320.493	418.416	532.554	752.979	507.101	532.166
SYNPCC7942_RS04960	689.301	668.653	559.431	369.221	449.872	396.592	315.665	372.15	424.095	376.008	369.461	384.124	707.659	619.754	611.069	269.796	273.144	314.172	304.057	307.387	324.164	524.421	365.344	405.677
SYNPCC7942_RS04965	156.897	164.839	171.536	246.497	210.91	230.175	132.447	121.194	130.921	172.823	163.848	152.52	150.261	120.949	133.097	177.166	194.196	167.275	145.454	170.656	165.786	176.677	207.451	201.699
SYNPCC7942_RS04970	2774.99	3068.53	2485.12	2957.97	2997.42	2609.73	2802.35	2824.18	2458.41	3400.42	2928.92	2276.5	1133.4	1258.05	1128.01	2571.16	2530.9	2649.23	2786.64	2714.05	2755.39	4115.44	3790.58	3561.07
SYNPCC7942_RS04975	104.598	87.0686	114.645	84.9629	77.9225	61.596	68.4308	52.6397	80.5668	80.5731	87.814	68.9163	137.382	145.669	130.891	65.6504	85.3009	59.4379	73.9598	82.244	82.4301	96.7515	71.4552	83.1866
SYNPCC7942_RS04980	108.782	100.594	110.335	88.1097	81.0394	85.3699	48.5638	64.8814	81.6858	49.0445	51.4033	50.8399	120.209	134.192	127.214	87.2341	75.3189	102.743	56.7025	71.9635	54.6447	79.9251	38.0326	71.7911
SYNPCC7942_RS04985	54.391	50.7196	44.8235	34.6145	32.208	41.064	35.3191	33.0528	35.8075	30.3609	27.8435	42.9315	65.1133	60.0332	47.0619	53.0599	44.4654	47.5504	30.4057	27.7574	41.6782	65.9032	21.8976	33.0467
SYNPCC7942_RS04990	5227.81	5522.52	5227.97	4095	4538.2	5172.98	10888.2	9580.42	7489.36	7678.97	7502.74	7471.21	8594.95	9138.28	7999.05	5724.18	4648.9	5280.64	4327.47	4765.01	4705.93	3082.03	2677.27	3326.32
SYNPCC7942_RS04995	303.334	322.069	268.079	477.261	538.184	488.446	399.548	504.361	462.14	329.299	325.554	254.2	205.357	213.647	187.512	400.198	382.947	388.894	331.997	384.491	390.849	315.494	342.293	372.63
SYNPCC7942_RS05005	47.0691	47.3383	37.0656	63.9844	57.1431	72.4023	45.2527	66.1056	58.1871	64.2249	48.1906	54.2292	27.9057	32.6651	36.7671	62.0531	65.3369	50.0977	73.1381	68.8794	61.128	57.49	67.9977	63.8144
SYNPCC7942_RS05010	645.37	676.261	587.877	491.946	457.145	409.559	408.378	430.911	400.596	474.097	465.843	454.17	649.701	651.536	651.513	472.143	474.6	575.699	448.69	451.314	425.117	489.366	539.372	443.282
SYNPCC7942_RS05015	26102.5	28871.3	23887.5	25182.6	29725.9	27361.6	28014.7	29262.8	27011.1	34090.6	32180.6	25992.8	12675.6	14768.2	12648.6	21733.9	19795.3	23362.5	25069.1	27422.2	26611	32689.4	30150.6	27614.5
SYNPCC7942_RS05020	15879	16590.4	14715	24237.5	24546.6	21704.5	24054.5	23122.3	19955.9	28726.1	25586	19283	9075.79	9537.33	8960.14	21773.5	19501.2	18007.2	21929.9	21257	20979.9	35440.5	30097.6	25848.2
SYNPCC7942_RS05025	55.437	56.6369	51.7194	59.7887	85.1952	119.95	61.8085	62.4331	83.9237	61.8895	99.5939	75.695	66.5443	81.2213	81.6229	44.0667	68.9667	54.3433	56.7025	71.9635	53.7185	21.0329	57.6252	56.9771
SYNPCC7942_RS05030	209.196	256.134	248.253	387.053	375.067	323.109	296.902	304.82	350.242	259.235	275.222	253.07	278.341	309.877	309.579	379.513	370.242	447.483	268.721	314.583	283.412	253.797	267.381	272.351
SYNPCC7942_RS05035	93.0923	82.842	108.611	56.6419	72.7276	62.6766	51.875	57.5364	67.139	59.554	49.2615	72.3057	111.623	142.137	137.509	105.221	98.9128	107.837	81.3558	81.216	87.0611	60.2944	54.1677	45.5817
SYNPCC7942_RS13720	379184	322474	371821	307992	298793	304534	238718	268963	245695	248124	315696	351216	374264	470853	344880	305317	355760	226695	287873	280820	284566	248156	256259	286573
SYNPCC7942_RS05040	360.863	425.199	299.11	531.805	765.718	816.958	412.792	587.606	659.081	512.632	545.089	486.933	361.343	369.91	343.405	328.252	366.612	391.441	378.839	406.08	512.178	429.072	441.409	438.724
SYNPCC7942_RS05045	1635.91	1658.53	1835.18	1885.97	1488.84	1386.45	1371.93	1233.97	1296.9	1242.46	1300.08	1311.67	1622.11	1581.17	1641.28	1661.94	1647.94	1629.45	1426.6	1296.37	1280.91	1696.66	1663.06	1568.01
SYNPCC7942_RS05050	1092	1096.39	1200.75	910.467	725.198	641.895	697.553	593.726	633.345	588.534	580.429	638.323	1380.26	1279.24	1229.49	871.442	1002.74	735.332	800.41	734.028	668.703	928.253	954.273	843.261
SYNPCC7942_RS05055	397.473	348.274	412.031	336.705	277.404	247.465	302.42	231.37	209.25	205.52	216.322	276.795	344.886	349.605	328.698	350.735	378.409	264.074	306.522	251.872	276.002	262.211	322.701	366.933
SYNPCC7942_RS05060	1302.25	1318.71	1473.14	1343.67	1271.69	1131.42	1196.44	1205.82	1191.72	806.899	809.602	949.012	946.647	867.832	921.383	1211.38	1296.76	1336.5	1392.09	1242.91	1254.98	1154.01	1152.5	1335.54
SYNPCC7942_RS05065	470.691	410.829	410.307	334.607	420.781	433.333	327.806	340.322	456.545	407.536	388.738	454.17	535.932	474.085	529.446	310.266	330.314	434.746	388.7	379.351	389.922	493.573	333.073	455.817
SYNPCC7942_RS05070	542.864	564.678	490.472	413.276	466.496	476.559	415	454.17	487.877	728.661	673.598	582.964	582.442	671.842	669.161	334.547	334.851	429.651	391.165	410.192	380.661	508.997	629.267	541.282
SYNPCC7942_RS05075	906.865	868.995	928.363	796.134	697.146	624.605	748.324	770.008	693.77	899.149	1141.58	1275.52	1491.88	1417.84	1500.1	1250.95	1172.43	740.427	1152.13	1018.8	964.155	874.97	979.628	1091.68
SYNPCC7942_RS05080	2410.99	2752.38	3317.8	1982.47	1794.29	1870.57	2253.8	2350.42	2552.4	4552.96	4542.77	6379.84	7617.53	7883.77	7684.32	4056.84	3925.66	4665.03	3257.52	3246.58	3040.65	1528.39	2254.3	2275.67
SYNPCC7942_RS13875	139.115	143.705	161.192	126.92	103.897	102.66	114.787	88.1408	118.612	106.263	99.5939	115.237	166.719	158.911	194.13	153.784	173.324	134.16	177.504	136.731	147.263	81.3273	122.165	116.233
SYNPCC7942_RS05090	865.026	953.528	861.128	886.341	1026.5	918.537	910.572	894.874	826.929	768.364	756.057	777.286	790.661	778.665	765.491	828.274	921.068	994.312	917.924	940.666	841.899	803.458	902.41	866.052
SYNPCC7942_RS05095	596.209	644.139	574.085	527.609	450.911	424.688	505.505	523.948	448.712	530.148	503.324	601.041	623.942	549.127	555.183	509.915	574.42	438.143	599.075	466.735	486.245	524.421	537.067	562.934
SYNPCC7942_RS05100	625.497	659.354	585.291	884.243	999.485	973.649	863.112	1043	937.708	808.067	918.834	718.537	472.25	464.374	402.967	712.262	735.04	804.96	741.242	798.795	817.818	747.37	651.164	700.818
SYNPCC7942_RS05105	285.553	265.432	311.178	303.139	220.261	220.449	224.056	246.06	258.485	296.602	336.263	366.047	307.678	341.659	266.194	238.32	254.995	230.11	290.087	247.76	250.069	333.723	318.091	350.979
SYNPCC7942_RS05110	166.311	158.921	164.64	153.143	127.793	176.143	174.388	165.264	220.44	177.494	214.181	207.879	95.8811	104.175	111.772	120.509	109.802	114.63	188.187	171.684	163.008	194.905	200.536	196.001
SYNPCC7942_RS05115	722.773	718.527	790.445	698.584	624.419	602.993	858.697	773.681	627.75	611.889	518.317	575.056	454.362	477.617	473.56	976.662	864.806	1058	1018.18	853.282	752.059	642.206	606.217	528.748
SYNPCC7942_RS05120	939.291	633.995	689.592	1806.25	1176.11	1015.79	1232.86	1138.49	1036.18	892.143	1108.38	1099.27	516.613	560.604	508.121	1986.6	2174.27	650.421	1595.07	1562.64	1596.74	1769.57	1348.43	1830.1
SYNPCC7942_RS05125	3036.48	2681.37	3042.82	3552.71	3503.39	3277.56	2421.57	2459.37	2464	1669.85	1912.63	1768.1	2517.24	2562	2575.17	3555.01	3951.07	3448.25	2665.02	2818.91	2919.32	1964.48	2060.68	2075.11
SYNPCC7942_RS13725	574.244	543.545	673.214	572.713	538.184	506.816	535.306	499.465	482.282	999.574	918.834	830.385	681.185	588.855	607.392	616.035	621.608	569.755	616.332	595.241	547.373	1301.24	1076.44	899.099
SYNPCC7942_RS05130	733.233	818.276	568.913	255.938	204.676	230.175	311.25	290.13	264.08	330.467	281.647	364.918	2827.78	2545.23	2295	330.051	338.481	298.888	341.037	305.331	302.861	272.026	283.516	283.746
SYNPCC7942_RS05135	1066.9	1098.92	924.053	1076.2	996.369	916.376	1229.55	1178.88	942.184	1344.05	1251.89	1075.55	387.817	433.475	407.379	1201.49	1158.82	910.25	1408.52	1154.5	1179.96	1461.09	1679.2	1413.03
SYNPCC7942_RS05140	52268.7	55537.1	48021.4	60404.4	66086.6	67825.9	46977.8	58801	59131.6	62145.2	70182.7	75153.8	29074.9	33748.3	28311.4	43519	45149.6	54416.3	42706.1	51275	48852.4	38665.5	46957.6	59372.4
SYNPCC7942_RS05145	2215.39	2289.14	2307.55	1713.94	1993.78	2033.75	1716.29	1837.49	1776.95	2048.19	1930.84	1668.68	1518.36	1594.41	1453.04	1708.71	1555.38	2105.8	1683.82	1670.58	1874.59	1674.22	1585.84	1583.96
SYNPCC7942_RS05150	21.9656	28.7411	32.7556	7.34247	21.8183	17.2901	19.867	12.2418	7.83288	18.6836	22.489	9.03821	22.897	22.071	16.1775	26.0803	15.4268	14.4349	26.2968	21.5891	21.3022	22.4351	21.8976	23.9304
SYNPCC7942_RS05155	79.4945	101.439	69.8212	89.1586	87.2732	110.224	62.9122	73.4507	73.8529	82.9086	77.105	57.6186	70.122	60.0332	65.4454	83.6368	67.1518	77.2693	67.3856	63.7391	54.6447	78.5229	74.9127	113.954
SYNPCC7942_RS05160	235.346	286.566	249.977	247.546	466.496	489.526	259.375	394.185	399.477	235.881	253.804	212.398	171.727	160.677	176.482	298.574	303.09	368.515	212.84	236.452	233.398	210.329	180.943	165.234
SYNPCC7942_RS05170	353.542	402.375	447.373	869.558	955.849	756.442	1018.74	1214.38	862.736	554.67	576.146	467.727	282.634	251.61	222.809	1063	1002.74	1142.06	839.855	903.656	884.503	858.144	572.794	531.027
SYNPCC7942_RS05175	134.932	122.572	108.611	161.534	166.235	140.482	227.367	222.8	151.063	151.804	140.288	101.68	80.1394	84.7527	93.3884	284.185	251.365	194.447	208.731	173.741	151.894	144.426	150.978	136.745
SYNPCC7942_RS05180	100.414	110.738	117.231	122.724	121.559	95.0956	133.551	91.8134	105.184	63.0572	97.4521	82.4736	117.347	116.535	106.625	144.791	127.951	91.7043	116.692	119.254	120.404	99.5559	91.0478	90.0238
SYNPCC7942_RS05185	541.818	470.001	543.915	457.331	372.989	327.431	440.386	364.805	395.001	484.606	431.574	441.742	496.578	617.106	516.945	691.578	635.22	624.098	553.055	469.819	480.688	531.432	527.847	488.864
SYNPCC7942_RS05190	642.232	654.283	549.949	129.018	150.65	159.934	136.862	149.35	134.278	102.76	96.3812	75.695	544.519	574.729	589.744	173.569	204.178	213.127	194.761	162.432	193.572	116.382	89.8953	120.791
SYNPCC7942_RS05195	713.359	756.567	699.936	197.198	205.715	226.933	160.04	138.332	145.468	114.437	147.785	157.039	868.654	834.284	811.817	244.615	320.332	175.766	225.167	262.153	244.512	183.688	178.638	174.35
SYNPCC7942_RS05205	191.415	200.342	206.878	163.632	111.169	83.2087	222.952	173.833	117.493	154.14	132.792	105.069	306.962	306.346	247.81	141.193	137.933	82.364	161.068	124.394	126.887	113.578	157.893	125.35
SYNPCC7942_RS05210	6834.44	7228.38	7520.86	5232.04	4581.84	5174.07	8681.89	5967.87	5888.09	9407.2	5874.97	5972	9507.97	8570.62	8036.55	6522.77	4563.6	5762.93	5237.18	5251.28	5295.91	8277.16	7008.37	5184.92
SYNPCC7942_RS05215	4591.86	4741.44	4483.21	2776.5	3656.12	3778.97	3790.19	4233.21	4199.54	3414.43	2998.53	2840.26	4543.62	4962.45	4815.75	2711.45	2701.5	3590.05	2754.59	3239.39	3337.96	3731.24	2353.41	2432.92
SYNPCC7942_RS05220	999.958	1048.2	1114.55	711.171	676.367	735.91	965.758	943.841	907.495	810.402	675.74	938.844	1106.93	1143.28	1128.75	728.45	681.5	940.818	828.35	727.86	878.02	818.882	656.927	736.144
SYNPCC7942_RS05230	405.841	360.109	352.554	456.282	230.65	249.626	289.175	276.664	266.318	359.66	310.562	512.918	607.485	635.645	549.3	423.58	365.705	299.737	381.304	282.714	250.069	357.56	372.259	426.189
SYNPCC7942_RS05235	103.552	87.0686	70.6832	92.3054	116.364	127.515	46.3564	84.4683	104.065	105.095	96.3812	134.443	74.4151	74.1586	77.2109	76.4423	88.0233	87.4587	82.1776	100.749	92.6181	109.371	77.2177	92.3029
SYNPCC7942_RS05240	877.578	812.359	1130.93	770.96	938.186	996.343	792.473	1065.04	1196.19	747.345	1077.33	1458.54	1189.21	1350.75	1197.87	1011.74	1284.96	1232.06	944.221	1130.86	1284.61	455.714	501.339	728.167
SYNPCC7942_RS05245	180.955	168.22	221.531	135.311	190.131	199.917	168.87	279.113	262.961	116.773	141.359	216.917	276.195	292.22	248.546	197.851	222.327	298.039	237.493	260.097	313.976	141.622	97.9628	136.745
SYNPCC7942_RS05250	197.69	175.828	223.255	135.311	121.559	117.789	162.247	153.022	174.561	136.624	152.068	173.985	221.099	231.304	253.693	170.871	166.972	202.089	200.513	153.179	185.236	187.894	177.486	134.466
SYNPCC7942_RS05255	691.393	650.056	694.764	426.912	423.898	351.205	362.021	339.097	327.862	372.505	361.965	432.704	749.876	818.393	737.548	514.411	500.916	343.042	410.888	398.884	360.285	459.92	443.714	509.375
SYNPCC7942_RS13730	510.439	493.671	543.915	402.787	321.041	279.884	248.338	287.682	268.556	263.906	325.554	349.101	689.056	662.13	598.568	389.406	390.206	270.867	316.384	288.882	328.794	372.984	381.479	340.723
SYNPCC7942_RS05260	437.22	474.228	412.031	492.995	464.418	506.816	424.933	428.462	444.236	509.129	445.495	418.017	272.617	328.417	303.696	396.6	379.317	407.574	403.492	379.351	383.439	516.008	479.441	575.469
SYNPCC7942_RS05265	76.3566	92.1406	92.2329	69.229	86.2342	65.9185	92.7128	72.2265	89.5187	59.554	70.6796	94.9012	103.036	116.535	111.772	79.1402	94.3755	64.5326	99.4349	75.0477	88.9134	64.501	79.5227	92.3029
SYNPCC7942_RS05270	1253.09	1180.92	1273.16	699.633	723.12	787.781	726.25	700.23	678.104	854.776	751.774	734.354	752.022	752.18	715.487	652.007	686.945	688.631	710.014	688.794	709.455	823.089	942.748	905.936
SYNPCC7942_RS05275	38.7013	44.8023	46.5474	34.6145	44.6755	69.1604	34.2154	41.6221	40.2834	17.5159	28.9144	37.2826	55.8114	49.4391	53.6799	31.4762	47.1877	47.5504	32.0493	43.1781	50.0138	15.4242	20.7451	49.0003
SYNPCC7942_RS05280	338.898	347.429	290.491	685.997	635.847	504.655	504.402	570.467	483.401	351.486	394.092	314.078	290.505	330.182	312.52	784.208	745.929	537.489	573.6	526.362	524.219	429.072	419.511	418.212
SYNPCC7942_RS05285	1295.97	1380.42	1284.36	2196.45	2236.89	1946.22	2018.71	1917.06	1571.05	2049.36	1852.66	1690.14	742.005	678.904	745.637	2295.97	1905.66	2791.04	2052.8	2069.47	1905.16	2686.61	2457.14	2313.27
SYNPCC7942_RS05290	1610.81	1734.61	1490.38	1973.03	2080.01	1842.48	1753.82	1875.44	1502.79	1781.95	1710.23	1387.36	1211.39	1150.34	1114.04	1975.81	2065.37	2372.42	2018.28	1890.58	2029.26	1918.2	1933.9	1844.92
SYNPCC7942_RS05300	604.577	720.218	680.11	533.903	463.379	2799.92	1056.26	313.39	256.247	7378.86	1925.48	1813.29	3300.03	2411.92	2461.19	963.172	347.556	2203.45	331.176	398.884	1122.53	5259.64	2163.25	1163.47
SYNPCC7942_RS05305	462.324	670.344	308.592	662.92	312.729	448.462	2216.28	401.53	190.227	10555.1	2482.35	1091.36	2243.9	2668.83	2411.92	2179.95	306.72	295.492	373.086	218.975	225.062	2658.56	3080.64	1027.87
SYNPCC7942_RS05310	532.404	624.696	335.314	901.026	363.638	257.19	2260.43	587.606	260.723	4588	2127.88	606.69	782.075	1110.61	1002.27	2321.15	410.17	301.435	604.827	283.742	278.781	478.149	2192.06	879.726
SYNPCC7942_RS05315	865.026	1011.86	1005.08	640.893	695.068	738.072	675.479	724.714	666.914	693.629	663.96	718.537	662.581	676.256	663.278	723.054	612.533	746.371	585.926	573.652	639.065	1054.45	750.28	784.005
SYNPCC7942_RS05320	1212.29	1306.03	1342.12	157.339	929.875	3498.01	101.543	89.365	247.295	663.268	943.465	2153.35	2632.44	1676.51	1486.13	140.294	463.71	5266.2	209.553	1271.7	3712.14	4442.16	465.611	1487.1
SYNPCC7942_RS05325	640.14	582.43	606.841	811.868	1088.84	1101.16	774.814	971.998	979.11	564.012	552.586	520.827	655.426	634.762	648.571	914.609	999.11	1005.35	640.985	792.627	931.739	754.381	558.964	491.143
SYNPCC7942_RS05330	89.9544	96.3672	119.817	167.828	200.52	199.917	144.588	161.592	148.825	127.282	104.948	98.2905	62.2511	88.2841	81.6229	160.978	139.748	202.089	159.425	124.394	159.303	201.916	140.605	121.931
SYNPCC7942_RS05335	29.2875	35.5037	31.0316	8.3914	21.8183	231.255	11.0372	6.12089	16.7847	26.8577	27.8435	39.5422	27.9057	25.6024	20.5896	19.7851	22.6864	104.441	13.1484	49.3464	107.437	154.242	16.135	29.6281
SYNPCC7942_RS05340	372.369	359.264	476.68	273.769	257.664	274.48	248.338	263.198	362.551	235.881	376.958	601.041	515.897	600.332	549.3	374.117	473.692	644.477	359.116	428.697	576.085	81.3273	125.623	219.932
SYNPCC7942_RS13985	79.4945	64.2448	118.093	65.0333	58.1821	71.3217	67.3271	72.2265	85.0427	66.5604	102.807	98.2905	113.769	115.652	120.596	52.1606	74.4114	78.9676	69.851	95.6087	65.7589	53.2834	61.0827	53.5585
SYNPCC7942_RS05345	75.3106	103.975	75.8551	88.1097	109.091	180.466	76.1569	105.279	151.063	65.3927	114.587	96.031	88.0102	78.5728	105.154	60.2545	60.7996	52.645	59.1679	85.3282	81.504	15.4242	55.3202	70.6516
SYNPCC7942_RS05350	201.874	137.788	147.4	212.932	218.183	316.625	203.085	219.128	269.675	155.308	240.953	218.047	183.891	161.56	161.04	196.052	187.843	124.82	178.325	175.797	222.284	158.448	202.841	205.118
SYNPCC7942_RS05355	513.577	497.052	541.33	581.104	565.198	543.558	590.492	548.432	514.732	766.028	653.251	667.698	817.136	785.728	830.936	837.268	790.395	826.187	823.42	727.86	797.442	598.737	650.012	690.562
SYNPCC7942_RS05360	580.519	541.009	593.911	573.762	518.444	553.283	601.529	602.296	575.157	490.445	480.835	518.567	489.423	497.922	511.798	629.524	659.721	694.575	554.699	539.726	488.098	340.734	492.119	525.329
SYNPCC7942_RS05365	320.07	322.915	304.282	250.693	228.573	285.287	230.678	276.664	241.7	281.422	293.427	289.223	208.219	236.601	173.541	212.24	233.216	184.258	230.097	190.189	217.653	235.569	263.923	295.141
SYNPCC7942_RS05370	178280	186306	183548	143307	182272	225391	166937	221253	233117	257356	315468	308344	62902.3	67770.4	58299.4	76717.4	95190.4	98593.1	139009	180295	192586	102226	149792	200527
SYNPCC7942_RS05375	187860	214890	200794	159011	218574	275399	196520	274744	285692	314550	347028	361695	69505.9	78735.3	66908.7	91144.3	108511	166369	159789	207539	212032	104757	158843	208001
SYNPCC7942_RS05380	40589.3	42900.3	44621.8	20143.5	28841.7	38689.9	21504.9	33923.2	41471.8	36866.3	47932.5	52324.4	16133.1	16779.3	14548	8755.79	12858.7	15588	18579.5	30390.2	33458.3	7747.13	15243	27470.9
SYNPCC7942_RS05385	53855.5	60556.6	63113.2	21620.4	35117.1	52232.3	25528	43979.8	55574.3	48862.3	61056.4	69616.8	23344.2	26479	21494.8	9179.37	15569.2	23913.6	24101	40215.3	44420.6	8100.48	15351.3	28460.1
SYNPCC7942_RS05390	13333.1	15831.3	16494.2	6348.09	11727.9	18121.1	7989.85	15053.7	19854.1	15412.8	18289.9	23289.2	5898.12	5702.27	5585.66	3059.49	5367.6	10826.2	8490.59	13640.2	14856	2864.69	4017.63	9160.78
SYNPCC7942_RS05395	45454.1	51969.8	50832.4	55529	62575.9	69115.1	61127.5	75828.1	73506	86621.9	101106	94953.1	21505.3	21165.2	20260.9	37503.5	43949	43618.1	54465.7	63716.5	64840.1	48839.9	59425.4	71163.3
SYNPCC7942_RS05400	19047.3	20150	19404.2	16793.3	23423.5	28155.9	20297.5	31798	27057	32563.2	30873.1	34618.6	7765.65	8116.84	6995.31	10115.6	9482.92	24302.5	14991.7	19735.5	18366.2	11081.6	17053.6	22854.7
SYNPCC7942_RS05405	643.278	575.667	574.947	650.333	737.666	598.67	764.88	762.663	655.724	547.664	671.456	482.414	314.833	337.245	310.314	658.303	550.826	365.968	608.936	630.195	656.663	375.788	554.354	568.631
SYNPCC7942_RS05410	215.472	191.889	222.393	291.601	257.664	245.303	250.545	286.458	278.627	166.985	230.244	148.001	99.4587	124.481	108.095	221.233	249.551	265.773	278.582	246.732	271.371	63.0988	154.435	158.396
SYNPCC7942_RS05415	1118.15	1113.29	1137.83	1210.46	1402.6	1543.14	1192.02	1335.58	1568.81	1669.85	1771.27	1724.04	1768.08	1763.92	1787.62	969.468	1130.69	1226.12	1261.43	1460.86	1389.27	1124.56	1160.57	1269.45
SYNPCC7942_RS05420	1822.1	1791.25	1695.53	1206.26	1032.73	1049.29	1274.8	1178.88	1114.51	1590.44	1439.29	1461.93	1733.01	1759.5	1779.53	1301.32	1390.22	1471.51	1394.55	1263.47	1199.4	1590.09	1565.1	1664.87
SYNPCC7942_RS05425	95.1843	75.234	93.0949	54.5441	43.6366	47.5478	56.2899	46.5188	38.0454	66.5604	56.7578	42.9315	80.1394	82.1042	66.1808	64.7511	63.522	57.7397	65.7421	69.9074	64.8327	68.7076	62.2352	83.1866
SYNPCC7942_RS05430	9811.3	9385.66	9018.14	11116.5	8186.01	7447.71	7690.74	6190.67	6016.77	11629.4	9931.55	8909.41	15938.4	14784	13407.5	11345.8	11186.2	7545.22	7944.93	8190.48	7301.09	18781	13760.9	11339.6
SYNPCC7942_RS05435	402.703	368.562	371.518	266.427	265.975	262.594	232.886	242.387	233.868	239.384	232.386	190.932	523.768	482.914	507.386	227.528	235.939	216.524	204.622	199.442	250.995	267.819	233.958	208.536
SYNPCC7942_RS05440	20.9196	27.0504	29.3076	11.5382	7.27276	17.2901	30.9043	23.2594	14.5468	11.6773	13.9217	16.9466	22.897	27.3681	31.6197	8.99321	12.7044	16.1332	15.6137	8.2244	4.63091	18.2285	25.3551	11.3954
SYNPCC7942_RS05445	216.518	205.414	261.183	156.29	121.559	130.756	135.758	96.7101	135.397	182.165	195.975	194.321	273.333	260.438	302.225	129.502	164.25	106.988	133.128	108.973	112.068	200.514	193.621	199.42
SYNPCC7942_RS05450	844.107	785.308	962.842	295.797	303.378	390.108	327.806	255.853	330.1	520.806	574.004	537.773	1421.04	1327.79	1401.56	306.668	374.78	232.657	269.543	294.022	267.666	507.595	554.354	511.654
SYNPCC7942_RS05455	251.035	247.681	279.285	89.1586	52.9873	78.8861	55.1862	46.5188	67.139	135.456	132.792	128.794	396.404	407.872	390.466	71.0463	106.172	49.2486	53.4154	61.683	58.3494	116.382	119.86	159.536
SYNPCC7942_RS05460	930.923	974.661	1075.76	609.425	620.263	600.831	662.234	642.694	560.611	730.997	668.243	786.324	1282.95	1400.19	1419.94	809.389	809.451	1034.22	733.024	689.822	699.267	608.553	739.907	648.399
SYNPCC7942_RS05465	1789.67	1875.78	1734.32	1163.26	1417.15	1334.58	1228.44	1389.44	1320.4	1251.8	1233.68	1326.36	1888.28	1843.37	1879.53	1364.27	1449.21	2217.04	1322.24	1457.78	1513.38	1304.04	1131.76	1275.15
SYNPCC7942_RS05475	154.805	153.004	181.88	84.9629	121.559	121.031	93.8165	107.728	108.541	72.399	86.7431	94.9012	204.642	175.685	188.983	135.797	142.471	183.409	132.306	138.787	151.894	88.3383	101.42	102.559
SYNPCC7942_RS05480	2025.02	2300.13	1976.54	2833.15	3427.55	3124.11	3154.44	3466.87	2908.24	3296.49	2649.41	2096.86	970.259	1072.65	894.911	2845.45	2337.61	3079.73	2219.62	2604.05	2581.27	5240	2725.67	2333.78
SYNPCC7942_RS05485	480.105	493.671	353.416	267.476	267.014	215.046	263.79	208.11	217.083	267.409	326.625	271.146	351.325	437.889	430.91	204.146	167.879	190.201	170.108	167.572	177.827	211.732	246.636	266.653
SYNPCC7942_RS05490	829.463	971.28	618.047	206.638	199.482	197.756	213.019	186.075	172.323	419.214	331.98	314.078	1179.19	1145.93	1225.08	193.354	183.306	202.938	193.939	176.825	205.612	231.362	284.668	255.257
SYNPCC7942_RS05495	1276.1	1288.28	1002.49	579.006	631.691	660.266	460.253	448.049	513.613	861.782	944.536	812.309	1707.97	1663.27	1478.04	366.023	444.654	381.252	417.462	472.903	485.319	657.63	809.057	794.261
SYNPCC7942_RS05500	258.357	286.566	178.432	341.949	393.768	398.753	318.976	297.475	391.644	288.428	299.853	238.383	191.047	203.936	181.629	294.977	376.594	467.012	456.086	469.819	522.366	213.134	236.263	245.002
SYNPCC7942_RS05505	282.415	315.307	291.353	252.791	234.806	236.658	225.16	209.334	211.488	295.435	306.278	245.161	206.073	192.459	198.542	270.696	257.718	237.752	369.799	333.088	363.063	297.265	411.444	380.607
SYNPCC7942_RS05510	47.0691	61.7088	62.0633	35.6634	34.2859	35.6609	38.6303	39.1737	40.2834	33.8641	41.7652	47.4506	64.3977	75.9243	66.1808	47.664	68.9667	38.2101	69.851	79.1599	67.6112	47.6746	58.7777	67.233
SYNPCC7942_RS05515	27.1955	32.1224	40.5135	27.272	41.5586	27.0158	24.2819	40.3979	42.5214	42.0381	29.9853	38.4124	62.2511	47.6734	61.0334	60.2545	42.6505	56.0415	48.4848	48.3184	56.4971	19.6307	32.2701	37.6049
SYNPCC7942_RS05520	57.529	60.8635	75.8551	57.6909	61.299	49.7091	57.3936	69.7782	54.8302	71.2313	67.4669	67.7866	90.1568	77.69	103.683	58.4558	48.0952	78.1184	53.4154	77.1038	60.2018	84.1317	65.6927	76.3493
SYNPCC7942_RS05525	105.644	81.9966	112.059	76.5715	74.8056	71.3217	99.3351	73.4507	54.8302	81.7408	85.6722	84.7332	113.054	100.644	116.919	86.3348	104.357	72.1746	78.0687	84.3001	76.8731	68.7076	71.4552	109.396
SYNPCC7942_RS05530	1502.03	1590.9	1635.19	937.739	814.55	812.635	728.457	712.472	713.911	940.02	839.588	915.118	1670.05	1629.72	1655.25	1019.83	1126.15	1084.32	980.379	939.638	865.053	1231.13	1122.54	1098.52
SYNPCC7942_RS05535	593.071	567.214	556.845	379.711	333.508	316.625	311.25	314.614	307.72	262.738	295.569	303.91	473.681	526.173	561.066	412.788	467.34	463.616	399.383	337.2	373.251	307.081	308.871	325.909
SYNPCC7942_RS05545	540.772	606.944	573.223	495.092	512.21	504.655	496.675	532.518	551.659	778.873	659.676	483.544	348.463	346.956	330.904	379.513	377.502	357.477	452.799	546.923	526.071	761.392	821.735	711.074
SYNPCC7942_RS05550	1056.44	1204.59	1122.31	935.641	939.225	837.49	1052.95	976.894	939.946	1344.05	1176.92	1129.78	730.556	816.628	767.697	795.899	719.613	841.471	838.212	911.881	774.288	1144.19	1441.78	1507.61
SYNPCC7942_RS05555	1009.37	929.859	1099.9	1984.57	1257.15	1187.61	2522.01	1377.2	1216.33	5247.76	3683.91	2398.51	1230.71	1047.93	1229.49	1865.19	1315.81	1273.67	1627.12	1405.34	1121.61	4063.56	5846.65	3605.51
SYNPCC7942_RS05560	943.475	998.33	836.992	1289.13	1774.55	1643.64	1270.39	1604.9	1522.94	1257.64	1411.45	973.867	599.614	556.19	541.212	1043.21	1073.52	1142.91	935.181	1216.18	1316.1	1020.8	1063.76	1112.19
SYNPCC7942_RS05565	23.0116	28.7411	23.2737	29.3699	35.3249	50.7897	36.4229	26.9319	41.4024	26.8577	28.9144	30.5039	19.3193	15.8911	20.5896	26.9796	50.8176	43.3048	42.7324	62.7111	36.1211	19.6307	26.5076	30.7676
SYNPCC7942_RS05570	1064.81	1006.78	1096.45	1967.78	2618.19	3145.72	1887.37	2558.53	2998.88	1861.36	2182.5	2435.8	1671.48	1686.23	1687.61	1866.09	2136.15	2881.04	1945.14	2519.75	2835.97	1912.59	1208.98	1295.66
SYNPCC7942_RS05575	2962.22	3016.12	2666.13	4386.6	4939.25	4188.53	4368.54	4329.92	3555.01	3680.67	3375.49	2551.03	1191.36	1193.6	1172.13	4642.29	4601.71	3579.01	4317.61	4339.4	4046.49	4788.5	4314.97	3631.72
SYNPCC7942_RS05580	1132.8	1185.15	1016.29	1636.32	1655.07	1462.09	1535.28	1480.03	1296.9	1005.41	1038.78	753.561	421.447	474.968	423.557	1490.17	1474.62	1627.75	1466.87	1437.21	1485.6	1250.76	1126	1150.94
SYNPCC7942_RS05585	24653.8	28527.2	23818.5	24735.7	28618.3	26624.6	22379.1	24615.8	24019	35315.5	32836	31074.5	14536.7	16846.4	13707.5	19082.7	17993	24879	19707	22369.3	21337.4	33062.4	32071.9	29311.3
SYNPCC7942_RS05590	2431.91	2699.13	1987.75	2962.16	1956.37	1571.24	5643.34	2060.29	1524.06	9675.78	3221.28	1643.82	15269.4	11262.4	10444.1	4512.79	2510.02	1888.43	2088.95	1938.9	1643.05	14731.5	11658.7	2481.92
SYNPCC7942_RS05595	347.266	365.181	317.212	416.423	525.717	547.88	378.577	450.498	532.636	485.774	451.921	493.712	263.315	278.978	225.75	293.179	246.828	262.376	268.721	331.032	329.721	535.639	354.971	385.165
SYNPCC7942_RS05600	152.713	118.346	157.744	79.7183	97.6628	127.515	87.1941	116.297	96.2326	77.0699	91.0267	108.458	199.633	176.568	238.251	127.704	116.154	102.743	128.197	93.5526	100.028	75.7186	62.2352	67.233
SYNPCC7942_RS14160	2962.22	2962.02	2813.53	7715.89	10169.4	10529.7	5465.64	7343.85	8330.83	3976.11	5491.59	5497.49	1190.64	1271.29	1290.52	4378.79	4346.72	3858.37	5759.83	5992.51	5749.73	3202.61	4110.98	5153.01
SYNPCC7942_RS05605	214.426	191.889	199.982	306.286	394.807	339.318	232.886	260.75	269.675	152.972	204.542	146.871	114.485	130.66	162.511	267.098	295.831	246.243	250.642	265.237	241.733	134.611	171.723	177.769
SYNPCC7942_RS05610	168.403	148.777	129.298	216.078	184.936	195.594	133.551	167.712	154.42	171.656	133.863	150.26	116.631	111.238	134.568	204.146	196.918	161.332	152.85	152.151	162.082	169.666	152.13	150.42
SYNPCC7942_RS05615	95.1843	90.4499	74.1311	94.4032	78.9614	89.6924	82.7792	80.7958	92.8756	103.928	100.665	111.848	114.485	95.3468	115.449	99.8246	127.951	85.7605	70.6727	95.6087	84.2825	63.0988	96.8103	96.8611
SYNPCC7942_RS05620	233.254	186.817	233.599	204.54	135.066	184.788	203.085	187.299	238.343	304.777	304.136	430.445	788.514	688.616	675.044	314.762	358.445	272.565	260.503	246.732	220.431	210.329	169.418	211.955
SYNPCC7942_RS05625	8440.02	9261.39	8182.01	6277.81	6731.46	5826.77	6143.32	6327.78	5908.23	9770.37	8824.24	9044.99	28792.2	36365.1	28159.9	12405.2	9239.72	13843.1	6264.4	6465.41	6547.18	6215.93	5804.01	5336.48
SYNPCC7942_RS05630	342.036	311.925	358.588	658.725	644.159	412.801	682.101	686.764	602.013	412.207	548.302	389.773	119.494	163.326	169.129	594.451	594.384	546.829	540.729	423.557	405.667	372.984	508.254	548.12
SYNPCC7942_RS05635	353.542	336.44	379.275	581.104	424.937	360.931	633.537	581.485	476.687	542.993	624.336	430.445	166.003	165.974	169.864	545.888	556.271	377.006	497.996	441.034	403.815	609.955	676.519	640.423
SYNPCC7942_RS05640	383.875	401.53	328.418	692.29	686.757	617.041	564.003	616.986	585.228	496.284	443.354	358.139	464.379	385.801	455.912	685.282	706.001	761.655	637.698	500.66	505.695	587.52	509.406	313.374
SYNPCC7942_RS05645	2448.64	2520.76	2349.78	3440.47	2401.05	2395.76	2774.76	2410.41	2135.02	4133.75	2234.97	2026.82	6200.79	4453.05	4316.46	3791.54	3551.78	3429.57	2912.37	2615.36	2225.61	14947.4	4871.63	2337.2
SYNPCC7942_RS05650	186.185	132.716	141.366	167.828	111.169	106.983	242.819	130.987	130.921	314.118	103.878	112.978	550.958	384.036	361.053	241.917	164.25	148.595	115.049	108.973	109.289	652.021	424.121	139.024
SYNPCC7942_RS05655	147.483	158.921	131.884	163.632	175.585	216.126	173.285	156.695	144.349	182.165	144.572	159.298	140.244	168.623	164.717	171.77	145.193	123.121	152.029	145.983	170.417	155.644	207.451	174.35
SYNPCC7942_RS05660	370.277	344.048	372.38	392.298	482.08	521.945	398.444	463.964	462.14	314.118	396.234	352.49	256.16	216.296	241.927	352.534	451.006	424.557	410.066	468.791	496.433	429.072	349.209	347.56
SYNPCC7942_RS05665	580.519	562.142	482.714	687.046	874.81	786.7	779.229	837.338	698.246	628.237	693.945	515.178	304.816	346.956	305.167	795.899	843.027	787.128	707.549	788.515	781.697	630.988	587.777	573.19
SYNPCC7942_RS05670	312.748	316.152	281.871	468.869	405.197	448.462	356.503	381.944	363.67	523.141	494.757	424.796	248.289	219.827	223.544	379.513	382.947	388.045	391.165	367.014	318.606	530.03	463.306	421.631
SYNPCC7942_RS05675	781.348	737.97	752.517	598.936	716.887	853.699	479.016	585.157	693.77	531.315	648.967	690.293	774.204	808.682	757.402	399.298	560.808	590.983	420.749	433.837	446.419	368.777	404.529	454.677
SYNPCC7942_RS05680	345.174	320.379	351.692	175.17	232.728	278.803	267.101	345.218	409.548	312.951	424.077	498.231	443.629	504.102	480.178	140.294	185.121	248.79	186.543	203.554	203.76	92.5449	165.96	216.513
SYNPCC7942_RS05685	142.253	142.015	191.362	193.002	222.339	185.869	216.33	206.886	210.369	163.482	156.352	187.543	178.167	196.873	230.162	218.535	213.252	204.636	195.583	159.348	142.632	140.22	139.453	168.652
SYNPCC7942_RS05690	918.371	834.337	841.302	1344.72	1312.21	1310.81	1446.98	1499.62	1594.55	1859.02	2106.47	1985.02	1297.26	1198.9	1171.4	1240.16	1336.68	1058.84	1293.48	1306.65	1351.3	1496.14	1626.18	1716.15
SYNPCC7942_RS05695	91.0003	98.9032	101.715	113.284	130.91	110.224	141.277	105.279	138.754	85.244	70.6796	101.68	141.675	149.2	127.214	125.905	127.951	154.539	130.662	125.422	134.296	109.371	88.7428	96.8611
SYNPCC7942_RS05700	247.897	256.979	270.665	242.302	233.767	238.82	277.035	302.372	281.984	223.036	229.173	230.474	312.687	357.55	312.52	295.876	333.037	382.95	338.572	281.686	259.331	220.145	174.028	198.28
SYNPCC7942_RS05705	413.162	405.757	406.859	439.499	413.509	379.302	403.963	472.533	373.74	307.112	409.085	370.566	452.931	489.977	482.384	486.532	519.973	421.16	438.007	461.595	493.655	262.211	307.718	390.863
SYNPCC7942_RS05710	762.52	744.732	815.442	716.415	885.199	859.102	823.378	1019.74	898.544	924.839	1051.63	1040.52	877.24	992.313	984.623	939.79	840.305	927.232	764.252	736.084	797.442	666.043	729.535	760.075
SYNPCC7942_RS05715	290.783	256.979	232.737	271.671	265.975	260.432	273.723	282.785	271.913	360.827	428.361	444.002	384.24	467.023	411.056	278.789	281.312	212.278	282.691	276.546	301.935	274.83	301.956	339.584
SYNPCC7942_RS05720	1479.02	1485.24	1290.4	3667.04	4803.14	4329.01	2905	3703.14	3555.01	2577.17	2757.57	1778.27	890.835	957.882	855.938	3527.14	3326.74	3874.5	3165.48	4012.48	4245.62	3703.2	2201.28	2159.43
SYNPCC7942_RS05725	264.633	290.792	223.255	220.274	209.871	183.707	236.197	197.093	165.61	244.055	200.259	148.001	167.434	170.388	144.862	174.468	141.563	187.654	168.464	196.358	193.572	308.483	222.433	210.815
SYNPCC7942_RS05730	331.576	423.508	405.135	365.026	415.586	424.688	443.697	476.205	395.001	367.834	292.356	292.612	435.042	418.466	430.91	352.534	285.849	373.61	377.195	394.771	408.446	322.505	296.193	322.49
SYNPCC7942_RS05735	149.575	153.004	159.468	201.394	175.585	172.901	186.529	134.66	205.893	200.849	174.557	197.711	191.762	159.794	161.04	157.381	181.491	152.84	210.375	190.189	142.632	239.775	237.416	205.118
SYNPCC7942_RS05740	96.2302	82.842	77.5791	369.221	328.313	173.982	358.71	199.541	173.442	216.029	146.714	126.535	212.512	187.162	188.247	881.334	628.867	450.879	221.058	162.432	119.477	457.116	318.091	232.467
SYNPCC7942_RS05745	860.842	884.211	903.365	1002.77	1326.76	1623.11	1398.42	1598.78	1799.33	1219.11	1008.79	1103.79	1646.44	1262.46	1186.84	832.771	877.51	1041.01	859.578	977.676	992.867	980.135	716.857	648.399
SYNPCC7942_RS13735	3437.09	3592.64	3638.46	15664.6	14920.6	11982	13581.3	13167.3	10089.9	12646.5	9271.87	7989.78	1390.28	1571.46	1399.36	24087.4	18773.5	29685	12440	11226.3	9283.12	15526.5	11767.1	9207.5
SYNPCC7942_RS05750	2410.99	2559.65	2610.97	11140.6	11707.1	9017.87	10223.8	9934.21	7563.21	9174.82	7336.75	5845.46	1084.74	1170.65	1040.51	17905.5	14125.5	18453.8	9171.02	8827.87	7434.46	12279	9270.74	7077.7
SYNPCC7942_RS05755	1711.22	1665.29	2111.01	3189.78	2888.33	2353.62	3640.08	3594.19	2871.31	2131.1	2353.84	2903.52	1715.84	1800.11	1922.92	5017.31	4850.35	5326.49	3928.91	3704.07	3450.03	2179.01	2255.45	2306.43
SYNPCC7942_RS05760	1982.13	2094.72	2052.4	3786.62	4219.24	4475.98	3526.4	4142.62	4368.51	3284.81	4158.31	4160.96	2540.85	2716.5	2477.37	2894.91	3016.39	2796.13	2861.42	3117.05	3074	1914	2610.42	3065.37
SYNPCC7942_RS05765	810.635	934.931	841.302	1131.79	1194.81	1197.34	1171.05	1269.47	1168.22	917.833	1006.65	924.157	751.307	765.423	858.879	1050.41	1015.44	955.253	1163.63	1112.35	1100.3	842.72	1135.22	999.378
SYNPCC7942_RS05770	1690.31	1460.72	1438.66	1847.16	1799.49	1717.12	1111.45	1087.07	1168.22	1143.2	1281.87	1252.92	1664.32	1638.55	1503.77	1630.47	1720.54	1289.8	1223.62	1423.85	1542.09	1337.69	1486.73	1677.41
SYNPCC7942_RS05775	109.828	75.234	118.093	59.7887	64.4159	70.2411	69.5346	59.9847	68.258	64.2249	47.1197	77.9545	135.951	134.192	145.598	73.7443	82.5785	95.1007	78.8905	63.7391	70.3898	44.8703	69.1502	44.4421
SYNPCC7942_RS05780	351.45	311.925	344.796	279.014	300.261	313.383	242.819	288.906	261.842	260.403	289.144	292.612	340.592	349.605	327.227	286.883	282.219	309.926	285.978	255.985	241.733	301.472	308.871	339.584
SYNPCC7942_RS05785	731.141	694.013	665.456	841.237	994.291	997.423	786.955	821.424	969.04	739.171	872.786	765.988	563.838	537.65	589.744	789.604	691.482	782.883	825.885	826.552	902.101	670.249	776.787	835.284
SYNPCC7942_RS05790	517.761	442.106	468.922	713.269	550.652	492.768	648.989	493.344	504.661	915.497	775.333	680.125	274.764	264.852	272.812	979.36	805.821	654.667	1069.13	830.665	723.348	1350.31	1338.06	1005.08
SYNPCC7942_RS05795	211.288	223.166	229.289	199.296	164.157	156.692	230.678	177.506	163.372	197.346	180.983	199.97	168.865	155.38	167.658	250.011	207.808	168.974	255.572	171.684	227.841	204.721	247.788	225.629
SYNPCC7942_RS05800	141.207	149.623	163.778	109.088	101.819	122.111	158.936	150.574	152.182	123.779	101.736	134.443	157.417	174.802	204.425	89.0327	95.2829	126.518	119.158	126.45	141.706	98.1537	109.488	110.536
SYNPCC7942_RS05805	78.4486	83.6873	97.4048	48.2505	57.1431	91.8537	129.136	151.798	149.944	88.7472	130.65	194.321	236.841	269.266	269.135	58.4558	48.0952	50.9468	68.2074	70.9355	75.9469	25.2395	43.7951	50.1398
SYNPCC7942_RS13990	65.8968	62.5541	64.6492	25.1742	37.4028	48.6284	76.1569	93.0376	95.1136	78.2377	123.154	145.741	197.486	198.639	182.365	26.9796	29.9461	22.077	31.2275	50.3745	55.5709	26.6417	25.3551	33.0467
SYNPCC7942_RS13995	32.4254	25.3598	46.5474	16.7828	20.7793	30.2577	59.6011	63.6573	66.02	64.2249	62.1124	86.9927	101.605	131.543	111.037	15.2885	24.5013	22.077	39.4452	34.9537	36.1211	19.6307	20.7451	20.5118
SYNPCC7942_RS14000	147.483	178.364	245.667	114.333	161.04	186.949	311.25	411.324	410.667	294.267	326.625	509.529	632.529	731.875	654.454	89.0327	86.2084	151.991	134.771	177.853	158.377	57.49	43.7951	94.582
SYNPCC7942_RS05810	26.1495	23.6691	19.8258	17.8317	25.9742	44.3059	39.734	36.7253	35.8075	23.3545	34.2689	30.5039	29.3367	22.9539	19.8542	23.3823	24.5013	11.0385	20.5444	22.6171	13.8927	14.022	19.5926	23.9304
SYNPCC7942_RS05815	1818.96	1883.39	1613.64	1528.28	1669.62	1655.53	1395.11	1428.62	1563.22	1746.92	1989.74	1408.83	988.863	995.844	946.385	1311.21	1358.46	1281.31	1221.98	1440.3	1442.06	1735.92	1646.93	1732.1
SYNPCC7942_RS05820	4567.8	4835.27	3751.38	6700.53	8565.24	7963.18	5850.84	6761.14	6538.22	7197.86	6929.81	5877.09	2614.55	2862.17	2375.15	5239.44	5022.77	6334.39	5863.37	6471.58	6848.19	7163.82	7562.73	6971.72
SYNPCC7942_RS05825	109.828	96.3672	102.577	102.795	90.3901	110.224	109.269	59.9847	88.3997	112.102	89.9558	92.6416	95.1655	115.652	109.566	122.308	97.0978	108.687	101.078	125.422	110.216	86.9361	135.995	94.582
SYNPCC7942_RS05830	3939.16	4040.66	3826.37	3465.65	3296.64	3072.24	2736.13	2607.5	2456.17	2954.35	2624.78	2535.22	3337.95	3375.98	3489.2	3635.95	3904.79	3606.19	2835.13	3042	2941.55	3025.94	3124.44	3063.09
SYNPCC7942_RS05835	104.598	95.5219	91.3709	162.583	233.767	266.916	207.5	214.231	242.819	79.4054	122.083	117.497	117.347	127.129	136.038	187.059	197.826	198.693	195.583	179.909	204.686	127.6	104.878	93.4424
SYNPCC7942_RS05840	288.691	319.533	209.463	201.394	286.755	305.819	364.229	422.342	444.236	177.494	221.677	216.917	700.504	679.787	712.546	213.139	183.306	236.054	211.196	224.115	269.519	147.231	109.488	118.512
SYNPCC7942_RS05845	2550.1	2735.48	2570.45	2267.77	2447.8	2249.88	1801.28	1778.73	1861.99	2020.17	2007.94	1586.21	1684.36	1772.74	1625.84	2216.83	2334.89	2548.19	1858.86	1965.63	1916.27	2347.28	2200.13	2243.76
SYNPCC7942_RS05850	494.749	424.354	431.857	565.37	608.834	615.96	561.795	576.588	587.466	505.625	568.649	508.399	238.272	240.133	227.956	518.908	454.636	415.217	599.075	548.979	564.971	487.964	547.439	565.213
SYNPCC7942_RS05855	1457.05	1344.07	1516.24	1198.92	1277.93	1276.23	1317.85	1418.82	1255.5	853.608	846.013	880.095	998.88	1130.04	1082.42	1427.22	1374.8	1148.85	1124.19	1092.82	1027.14	870.763	842.48	840.982
SYNPCC7942_RS05860	127.61	120.882	140.504	345.096	230.65	222.61	199.774	198.317	196.941	213.694	228.102	270.016	167.434	195.991	156.628	326.453	339.389	229.261	244.889	217.947	235.25	279.037	262.771	234.746
SYNPCC7942_RS05865	1680.89	1718.55	1761.91	1263.95	1570.92	1467.5	1401.73	1645.3	1567.7	1415.28	1422.16	1341.04	1561.29	1698.59	1470.68	1304.01	1384.78	1438.4	1410.99	1433.1	1390.2	1445.66	1392.22	1297.94
SYNPCC7942_RS05870	745.784	822.502	830.958	957.668	868.576	823.441	935.957	1027.09	899.663	962.206	1008.79	802.141	700.504	633.88	736.077	850.757	854.824	923.836	993.527	1007.49	874.315	1148.4	1074.13	1021.03
SYNPCC7942_RS05875	35.5634	29.5864	36.2036	25.1742	18.7014	36.7415	41.9415	19.5869	35.8075	25.69	41.7652	48.5804	80.8549	73.2758	72.0635	35.0735	24.5013	29.719	49.3066	42.1501	36.1211	28.0439	20.7451	39.884
SYNPCC7942_RS05880	1789.67	1792.94	2620.45	1604.85	1347.54	1515.05	1572.81	1653.86	1703.09	1675.69	1861.23	2801.84	3709.31	3610.82	4227.48	1858.9	2114.37	2505.73	2132.51	1844.32	1882.93	796.447	1048.78	1383.4
SYNPCC7942_RS05885	608.761	715.991	549.949	511.875	724.159	792.103	527.58	629.228	629.988	580.36	643.612	556.98	733.418	749.532	716.958	395.701	377.502	551.924	426.502	539.726	586.273	413.648	426.426	448.98
SYNPCC7942_RS05890	17.7817	19.4425	30.1696	5.24462	4.15586	15.1288	20.9707	13.466	13.4278	33.8641	50.3324	59.8781	154.555	160.677	154.422	31.4762	29.0386	34.8137	28.7622	24.6732	15.7451	19.6307	14.9825	12.535
SYNPCC7942_RS05895	786.578	726.981	921.467	754.177	509.093	634.331	954.721	886.305	1020.51	1908.06	2150.37	2708.07	4225.92	4406.26	3740.68	1016.23	1218.71	1165.83	1012.43	978.704	1006.76	611.357	655.774	737.284
SYNPCC7942_RS05900	473.829	450.559	423.237	371.319	368.833	378.221	416.104	390.513	334.576	486.942	500.112	405.59	397.835	394.63	394.879	369.621	368.427	296.341	421.571	406.08	421.413	493.573	494.424	480.887
SYNPCC7942_RS14165	2627.5	2559.65	2522.18	1469.54	1903.39	1883.54	1301.29	1487.38	1620.29	1394.27	1209.05	1352.34	1709.4	2052.6	1946.45	1546.83	2064.46	2256.94	1667.38	2039.65	1811.61	1609.72	1301.18	1398.22
SYNPCC7942_RS05910	987.406	1185.99	461.164	958.717	320.002	225.852	2465.72	429.687	252.89	2856.26	1431.8	360.399	3154.06	4254.41	3978.2	1710.51	578.05	241.148	426.502	225.143	159.303	1156.81	4282.7	1134.98
SYNPCC7942_RS05915	135.978	153.004	124.989	144.752	57.1431	60.5154	152.314	63.6573	72.7339	262.738	74.9632	94.9012	1012.48	635.645	643.424	279.689	265.885	219.071	225.167	178.881	135.222	1518.58	255.856	76.3493
SYNPCC7942_RS05920	235.346	240.073	259.459	217.127	212.988	194.514	285.864	312.165	232.749	337.473	307.349	394.292	415.008	398.161	395.614	337.245	300.368	272.565	328.71	261.125	235.25	298.668	323.853	355.537
SYNPCC7942_RS05925	294.967	250.217	327.556	361.879	447.794	527.348	739.495	893.65	1010.44	1089.49	1112.67	1501.47	1974.15	1936.95	2128.81	995.548	1139.77	1037.62	1055.16	994.125	1077.15	200.514	284.668	335.025
SYNPCC7942_RS05930	367.139	398.149	565.465	520.267	562.081	818.038	1275.9	953.635	1374.11	2540.97	1668.47	2018.91	4917.12	4521.91	4241.45	1877.78	1556.29	2345.25	1553.98	1750.77	1963.5	656.228	500.186	433.026
SYNPCC7942_RS05935	942.429	901.118	1122.31	951.375	1019.23	1032	985.625	1040.55	1011.56	706.474	790.326	891.393	1326.59	1451.39	1525.83	994.649	1205.1	1062.24	1140.63	1015.71	1056.77	572.096	659.232	672.33
SYNPCC7942_RS05940	92.0463	80.306	74.1311	82.865	82.0783	101.579	81.6755	89.365	69.377	86.4117	77.105	102.81	83.0015	83.8699	81.6229	101.623	82.5785	114.63	108.474	74.0196	89.8396	136.013	80.6752	109.396
SYNPCC7942_RS05945	92.0463	102.284	86.199	46.1527	74.8056	75.6442	91.609	99.1584	86.1617	148.301	127.437	133.314	131.658	146.552	120.596	82.7375	67.1518	73.0238	73.9598	76.0757	79.6516	102.36	95.6578	79.7679
SYNPCC7942_RS05950	17.7817	14.3705	23.2737	9.44032	10.3897	19.4514	23.1782	6.12089	17.9037	47.8768	23.5599	21.4657	34.3455	30.0166	24.2663	6.29524	15.4268	16.1332	13.9702	16.4488	5.55709	18.2285	17.2875	14.814
SYNPCC7942_RS05955	52.299	42.2663	65.5112	26.2231	19.7404	33.4996	43.0452	40.3979	33.5695	58.3863	55.6869	46.3208	79.4239	90.9326	97.0651	45.8654	45.3728	71.3255	50.1283	50.3745	30.564	36.4571	32.2701	34.1863
SYNPCC7942_RS05960	106.69	120.036	131.884	62.9355	85.1952	79.9668	87.1941	67.3298	89.5187	92.2504	99.5939	82.4736	192.478	188.045	183.1	100.724	98.0053	79.8167	67.3856	84.3001	75.9469	81.3273	63.3877	59.2562
SYNPCC7942_RS13740	27.1955	27.0504	13.7918	18.8806	20.7793	22.6933	26.4894	18.3627	22.3797	40.8704	25.7017	36.1528	30.0523	24.7195	37.5024	39.5701	47.1877	29.719	36.1581	39.0659	26.8593	15.4242	18.4401	20.5118
SYNPCC7942_RS05970	231.162	236.691	312.04	143.703	147.533	183.707	304.628	246.06	312.196	265.074	355.54	458.689	1131.97	1135.33	1289.79	323.755	352.093	331.154	359.116	362.902	362.137	79.9251	122.165	165.234
SYNPCC7942_RS05975	18.8277	10.9892	24.9977	15.7339	13.5066	10.8063	29.8005	13.466	13.4278	21.0191	36.4107	53.0995	46.5095	60.0332	65.4454	33.2749	29.0386	33.1154	48.4848	42.1501	41.6782	9.81537	14.9825	22.7908
SYNPCC7942_RS05980	207.104	177.519	199.12	193.002	225.456	223.691	321.183	252.181	254.009	217.197	228.102	233.864	246.858	238.367	265.458	224.83	233.216	239.45	288.443	248.788	237.102	185.09	216.671	243.862
SYNPCC7942_RS05985	152.713	218.094	146.538	288.454	381.301	328.512	311.25	346.442	285.341	336.305	298.782	222.566	140.244	147.434	141.186	390.305	313.072	405.876	265.434	305.331	267.666	325.309	290.431	238.164
SYNPCC7942_RS05990	259.403	251.062	291.353	251.742	176.624	246.384	264.894	233.818	220.44	223.036	186.337	256.459	347.032	339.011	332.374	280.588	271.329	360.024	310.631	255.985	264.888	408.039	266.228	262.095
SYNPCC7942_RS05995	391.197	521.566	470.646	529.707	530.912	563.009	449.215	534.966	505.78	340.976	365.178	354.75	377.8	361.965	318.403	507.217	521.787	559.566	414.175	483.184	452.903	475.344	339.988	372.63
SYNPCC7942_RS06000	214.426	198.652	210.325	270.623	286.755	266.916	238.404	253.405	219.321	170.488	189.55	173.985	181.745	176.568	186.041	308.467	295.831	301.435	235.85	229.255	225.062	168.263	152.13	237.025
SYNPCC7942_RS06005	185.139	158.921	134.47	271.671	311.69	298.254	190.944	182.403	193.584	197.346	199.188	151.39	114.485	158.911	119.861	231.125	221.419	224.166	196.404	202.526	216.726	210.329	254.703	217.653
SYNPCC7942_RS06010	240.576	195.27	201.706	199.296	209.871	226.933	182.114	176.282	196.941	143.63	185.266	186.413	235.409	252.492	248.546	185.26	205.085	183.409	193.117	203.554	219.505	143.024	159.045	184.606
SYNPCC7942_RS06015	203.966	201.188	212.911	211.883	237.923	229.094	229.574	211.783	177.918	185.668	153.139	185.283	167.434	183.631	187.512	196.052	214.16	191.051	222.701	235.424	243.586	185.09	168.265	216.513
SYNPCC7942_RS13745	1745.74	1911.28	1758.46	1485.28	1838.97	1758.19	1530.86	1585.31	1511.75	2201.16	2299.23	1884.47	1106.21	1228.03	1143.46	1258.15	1178.79	1255.84	1319.77	1423.85	1312.4	2431.41	2187.45	1713.87
SYNPCC7942_RS06020	2811.6	2867.35	2614.41	2647.49	2279.49	2222.86	2028.64	2088.45	2085.78	3239.27	3778.14	3364.47	2055	2076.44	1893.5	2108.91	2029.07	1233.76	2106.21	2310.03	2242.29	3606.45	3502.46	3436.86
SYNPCC7942_RS06025	10471.3	13209.1	11098.1	8933.69	10888.4	9873.73	8956.71	9290.29	9277.49	14852.3	12923.7	11093.3	7178.91	7737.22	6779.85	7733.26	6573.61	9022.68	7421.46	7563.37	6803.73	12335.1	11567.7	8818.92
SYNPCC7942_RS06030	11464	12305.4	11146.4	10959.2	11371.5	10513.5	9604.6	9784.86	8949.63	14345.5	14488.2	12292	7538.83	8021.49	7107.81	8621.79	8042.79	7848.36	8335.27	8674.69	8431.96	14868.9	13752.8	11746.4
SYNPCC7942_RS06035	1466.47	1498.76	1436.94	1819.88	1913.78	1587.45	1568.39	1803.21	1541.96	1286.83	1497.12	1275.52	1094.76	1155.64	1074.33	1911.96	1996.4	1964.85	1771.75	1980.02	1885.71	1815.84	1680.35	1778.83
SYNPCC7942_RS06040	2437.14	2798.88	2642.86	3283.13	3589.63	2782.63	2818.91	3121.65	2958.59	3275.47	3103.48	2770.21	1597.78	1576.75	1474.36	3306.8	3196.97	4241.32	3196.71	3252.75	3040.65	3804.16	3940.41	3643.12
SYNPCC7942_RS06045	1622.32	1743.06	1710.19	1444.37	1539.75	1302.16	1214.1	1038.1	1185	1366.24	1248.67	1090.23	2007.78	1857.5	1756	1752.78	1716.91	1683.79	1242.53	1461.89	1404.09	1848.09	1610.05	1310.47
SYNPCC7942_RS06050	3584.58	3992.48	3452.27	2831.05	2920.53	2503.82	2283.6	2296.56	2432.67	2604.03	2453.44	2120.59	4613.02	4371.83	4067.91	3506.45	3112.58	3334.47	2201.54	2648.26	2708.15	3534.93	2545.88	2267.69
SYNPCC7942_RS06055	1563.74	1604.43	1379.18	1528.28	1407.8	1237.32	1128.01	1078.5	1136.89	1286.83	1191.91	1113.96	1940.52	1868.09	1766.29	1763.57	1713.28	1523.31	1254.03	1327.21	1343.89	2027.57	1415.27	1156.64
SYNPCC7942_RS06060	1457.05	1424.37	1381.77	1317.45	1138.71	1166	1185.4	1083.4	999.252	1497.03	1617.06	1344.43	1177.76	1153.87	1130.22	1037.82	1078.06	856.756	1137.34	1073.28	1012.32	1550.83	1796.75	1635.24
SYNPCC7942_RS06065	2378.56	2464.13	2409.26	3212.86	3323.65	2846.38	2597.06	2726.25	2627.37	2458.06	2541.25	2331.86	2445.68	2660.88	2522.96	3017.22	2890.25	3008.41	2516.28	2634.89	2583.12	2312.22	2601.2	2594.74
SYNPCC7942_RS06070	94.1383	76.0794	103.439	90.2075	94.5459	70.2411	93.8165	68.554	59.3061	57.2186	61.0414	67.7866	103.036	84.7527	95.5944	122.308	94.3755	54.3433	89.5736	77.1038	92.6181	63.0988	99.1153	102.559
SYNPCC7942_RS06075	65.8968	38.885	49.1334	41.957	45.7145	44.3059	44.1489	44.0704	53.7112	21.0191	25.7017	28.2444	51.5182	52.9704	50.0032	59.3552	57.1698	32.2663	55.059	55.5147	60.2018	35.0549	29.9651	26.2095
SYNPCC7942_RS06080	188.277	224.011	170.674	275.867	314.807	297.174	207.5	215.455	233.868	211.358	236.669	171.726	129.511	124.481	130.155	271.595	229.586	269.169	203.8	189.161	223.21	228.558	261.618	242.722
SYNPCC7942_RS06085	650.6	711.765	595.635	405.934	545.457	534.913	368.644	389.289	453.188	482.271	476.552	438.353	349.179	330.182	341.199	248.212	275.867	359.175	297.483	416.36	433.453	420.659	432.189	475.189
SYNPCC7942_RS06090	194.552	264.587	270.665	229.714	249.352	249.626	232.886	255.853	264.08	209.023	190.621	175.115	193.193	160.677	158.098	198.75	206.9	235.204	221.058	243.648	238.029	246.786	156.74	183.466
SYNPCC7942_RS06095	704.991	672.88	563.741	1347.87	1837.93	1732.25	1086.06	1254.78	1272.28	860.614	992.727	712.889	508.026	505.868	421.351	1220.38	1176.06	1214.23	1028.86	1248.05	1357.78	1431.64	999.22	896.82
SYNPCC7942_RS06100	212.334	196.961	149.124	386.004	380.262	334.996	248.338	279.113	348.004	242.887	279.506	284.704	189.616	186.279	161.04	328.252	296.738	251.338	265.434	279.63	313.976	281.841	283.516	286.025
SYNPCC7942_RS06105	960.21	978.042	748.207	1765.34	2560.01	2562.18	1800.17	2163.12	2110.4	1952.44	1675.96	1326.36	769.195	683.319	634.6	1829.22	1751.39	1871.45	1484.95	1642.82	1733.81	1801.82	1538.59	1446.08
SYNPCC7942_RS06110	195.598	180.054	211.187	282.161	403.119	439.817	583.87	652.487	661.319	432.059	239.882	214.657	393.542	263.086	274.282	312.064	272.237	275.962	220.236	240.564	231.545	537.041	244.331	160.675
SYNPCC7942_RS06115	629.681	634.84	586.153	852.776	916.368	935.827	807.925	822.648	722.863	797.557	696.087	605.56	487.992	467.906	533.858	821.979	768.616	872.889	832.459	800.851	764.1	894.601	928.918	853.517
SYNPCC7942_RS06120	1914.15	1975.53	2012.75	1938.41	1939.75	1915.96	2119.15	2213.31	2366.65	2747.66	2766.14	3031.19	3217.02	3279.75	3227.41	2169.16	2176.99	2441.2	2045.4	1971.8	1942.2	1919.61	2139.05	1986.22
SYNPCC7942_RS06125	314.84	307.699	305.144	260.133	196.365	205.32	229.574	253.405	252.89	280.254	371.603	373.956	394.257	372.559	382.378	272.494	294.016	243.696	328.71	296.078	250.995	326.712	299.651	412.514
SYNPCC7942_RS06130	1185.1	1232.49	1004.22	1915.34	2108.06	1681.46	1545.21	1664.88	1453.56	1537.9	1630.98	1292.46	582.442	680.67	592.685	1685.33	1586.23	1652.37	1693.68	1621.24	1761.6	2512.73	1563.95	1652.34
SYNPCC7942_RS06135	2710.14	2566.41	2138.6	4014.23	4549.63	3961.6	3417.13	3819.44	3388.28	4348.61	3960.2	3162.24	1362.37	1392.24	1342.73	3412.02	3275.92	4063.86	3635.54	3912.76	3932.57	5340.96	4394.5	4443.07
SYNPCC7942_RS06140	238.484	199.497	211.187	208.736	177.663	167.498	332.221	224.025	209.25	218.365	208.826	258.719	252.582	241.898	266.194	221.233	241.383	235.204	276.939	198.414	173.196	269.222	280.058	214.234
SYNPCC7942_RS06145	167.357	183.436	172.398	267.476	225.456	229.094	263.79	226.473	224.916	263.906	173.486	183.024	185.322	149.2	162.511	259.904	229.586	232.657	262.968	217.947	207.465	410.843	320.396	208.536
SYNPCC7942_RS06150	463.37	464.084	503.402	872.705	834.29	853.699	926.024	842.235	822.453	1083.65	814.957	807.79	462.948	412.287	384.584	866.945	782.227	742.125	759.321	774.122	821.523	1564.85	1047.63	876.308
SYNPCC7942_RS06155	759.382	695.704	709.418	1137.03	1168.84	1187.61	1057.37	1083.4	1114.51	1022.93	992.727	849.591	395.688	452.897	373.554	1071.09	923.791	1021.48	911.35	1020.85	1003.98	1515.77	964.645	1036.98
SYNPCC7942_RS06160	8.36785	6.76261	9.48189	18.8806	12.4676	12.9676	7.72606	3.67253	12.3088	7.00636	12.8508	10.168	8.58636	4.4142	7.35342	8.99321	11.7969	8.49114	4.93066	10.2805	7.40945	11.2176	16.135	6.83725
SYNPCC7942_RS06165	6.27589	9.29859	5.17194	24.1253	32.208	32.419	15.4521	13.466	16.7847	21.0191	16.0635	18.0764	8.58636	15.8911	16.1775	25.181	14.5193	20.3787	17.2573	17.4769	12.9665	5.60878	5.76252	7.97679
SYNPCC7942_RS06170	0	1.69065	1.72398	1.04892	2.07793	2.16126	0	0	2.23797	4.6709	3.21271	1.12978	2.14659	6.17988	6.61808	3.59728	1.81491	8.49114	3.2871	3.08415	2.77854	0	1.1525	0
SYNPCC7942_RS06175	16.7357	20.2878	21.5497	17.8317	8.31173	9.72569	20.9707	11.0176	11.1898	9.34181	13.9217	12.4275	46.5095	61.7988	52.9446	35.9728	28.1312	27.1716	23.0097	16.4488	13.8927	14.022	11.525	14.814
SYNPCC7942_RS06180	118.196	93.8312	111.197	96.5011	65.4549	81.0474	97.1276	63.6573	54.8302	67.7281	95.3103	85.863	148.115	121.832	141.921	109.717	113.432	94.2516	115.87	105.889	96.3229	99.5559	102.573	94.582
SYNPCC7942_RS06185	306.472	352.501	344.796	369.221	369.872	369.576	394.029	330.528	316.672	384.182	337.334	342.322	435.758	464.374	459.589	411.889	389.299	593.53	384.591	378.323	297.304	321.103	395.309	340.723
SYNPCC7942_RS06190	543.91	605.254	683.558	421.668	409.353	401.995	560.691	401.53	475.568	655.094	624.336	752.431	1136.26	1031.16	1097.13	449.66	476.415	465.314	471.699	492.436	489.95	527.226	510.559	496.84
SYNPCC7942_RS06195	66.9428	66.7808	79.303	49.2995	31.169	22.6933	40.8378	34.277	36.9264	51.38	41.7652	36.1528	152.408	134.192	143.392	65.6504	49.9101	64.5326	55.059	48.3184	46.3091	21.0329	38.0326	39.884
SYNPCC7942_RS06200	105.644	103.975	111.197	30.4188	39.4807	23.7739	29.8005	26.9319	50.3542	58.3863	64.2542	76.8248	237.556	260.438	243.398	55.7579	55.3548	52.645	72.3163	51.4025	49.0876	25.2395	38.0326	42.1631
SYNPCC7942_RS06205	198.736	205.414	237.909	84.9629	83.1173	60.5154	93.8165	88.1408	118.612	156.475	156.352	206.749	553.82	564.135	527.975	151.985	117.062	167.275	106.831	105.889	91.692	86.9361	84.1327	104.838
SYNPCC7942_RS06210	248.943	203.724	242.219	174.121	156.884	188.03	196.463	171.385	142.111	200.849	189.55	210.138	232.547	208.35	264.723	191.555	198.733	202.938	197.226	235.424	198.203	241.178	298.498	291.723
SYNPCC7942_RS06215	152.713	175.828	188.776	79.7183	58.1821	75.6442	92.7128	53.8638	85.0427	87.5795	103.878	128.794	143.822	142.137	171.335	77.3416	82.5785	83.2131	102.722	102.805	84.2825	102.36	111.793	115.094
SYNPCC7942_RS06220	137.023	162.303	144.814	166.779	154.806	138.321	164.455	156.695	123.088	253.397	247.379	268.887	236.841	226.007	258.105	195.153	204.178	159.633	162.712	170.656	162.082	273.428	180.943	177.769
SYNPCC7942_RS06225	66.9428	76.9247	87.061	97.55	90.3901	131.837	164.455	172.609	154.42	113.269	158.494	158.169	140.244	124.481	111.037	181.663	155.175	184.258	221.88	167.572	238.955	124.795	61.0827	87.7447
SYNPCC7942_RS06230	741.6	703.311	781.825	1370.94	1886.76	1959.19	2248.28	2881.72	2591.57	2473.24	3011.38	2362.36	944.5	1001.14	1028.74	2089.12	2117.1	2441.2	2411.09	2602	2787.81	796.447	857.462	1121.31
SYNPCC7942_RS06235	501.025	527.484	540.468	932.494	966.239	1050.37	1285.84	1439.63	1368.52	1724.73	1871.94	1602.02	656.857	701.858	652.983	1287.83	1168.8	1350.94	1332.1	1467.03	1328.14	591.727	813.667	837.563
SYNPCC7942_RS06240	376.553	313.616	308.592	396.493	424.937	421.446	495.572	508.034	454.307	533.651	501.182	406.719	361.343	325.768	357.376	328.252	362.983	309.926	413.353	330.004	346.392	378.593	475.984	413.654
SYNPCC7942_RS06245	5540.56	5349.22	4959.89	13358.1	11915.9	9737.57	15060.3	13645.9	10143.6	15662.7	13809.3	10361.2	3610.57	3822.7	3403.16	19247.3	16341.5	11095.4	12479.5	12588.5	11214.2	17861.2	15278.7	12397.1
SYNPCC7942_RS06250	2010.38	1733.76	1621.4	5132.39	3834.82	3290.52	5014.21	4203.83	3313.31	4939.48	4917.58	3799.44	1388.13	1370.17	1285.38	6632.49	6043.66	3016.9	4516.48	4545.01	4004.81	6262.21	5513.58	4488.66
SYNPCC7942_RS06255	1150.58	1343.22	1166.27	1305.91	1405.72	1486.95	1279.22	1210.71	1153.67	1725.9	1535.67	1439.33	1301.55	1476.11	1219.93	1476.68	1199.66	1626.9	1132.41	1185.34	1149.39	2601.07	1533.98	1434.68
SYNPCC7942_RS06260	265.679	265.432	265.493	275.867	216.105	177.224	538.617	433.359	252.89	249.893	200.259	201.1	276.195	271.915	250.016	525.203	521.787	507.77	322.136	384.491	306.566	229.96	261.618	180.048
SYNPCC7942_RS06265	525.082	584.966	680.11	360.83	359.482	364.173	401.755	352.563	345.766	358.492	306.278	362.658	818.567	674.49	680.191	372.319	410.17	441.539	483.204	436.921	382.513	694.087	322.701	306.537
SYNPCC7942_RS06270	789.716	720.218	749.069	470.967	513.249	452.785	486.742	397.858	399.477	372.505	369.461	373.956	923.75	741.586	754.461	373.218	375.687	388.045	386.235	395.799	404.741	465.529	348.056	322.49
SYNPCC7942_RS06275	1810.59	1859.72	1429.18	3013.56	3624.95	3740.07	2067.27	2192.5	2523.31	2561.99	2725.45	2218.88	908.008	889.903	900.794	1797.74	2253.21	2032.78	2577.91	2892.93	2754.46	2129.94	2852.45	2884.18
SYNPCC7942_RS06280	1487.38	1573.15	1442.97	897.879	969.355	1039.57	964.654	909.564	825.81	1082.48	946.678	923.027	1194.94	1137.98	1268.46	1640.36	1421.98	1385.75	1401.13	1270.67	1283.69	1256.37	1279.28	1251.22
SYNPCC7942_RS06285	13.5978	14.3705	9.48189	18.8806	13.5066	29.1771	22.0745	13.466	15.6658	21.0191	21.4181	32.7635	26.4746	31.7823	30.149	33.2749	29.9461	45.8521	30.4057	32.8976	27.7854	25.2395	19.5926	25.0699
SYNPCC7942_RS06290	252.081	278.958	284.457	156.29	214.027	217.207	188.737	238.715	360.313	166.985	338.405	506.14	438.62	537.65	522.093	222.132	397.466	533.243	248.176	311.499	338.056	49.0768	70.3027	154.978
SYNPCC7942_RS06295	105.644	116.655	112.059	148.947	185.975	198.836	129.136	90.5892	124.207	158.811	156.352	123.146	72.9841	71.5101	64.7101	116.012	106.172	140.104	135.593	156.264	130.592	140.22	145.215	161.815
SYNPCC7942_RS06300	115.058	155.54	140.504	258.035	283.638	267.997	204.189	199.541	209.25	190.339	189.55	146.871	88.7257	77.69	76.4755	219.434	184.214	203.787	191.474	197.386	235.25	286.048	268.533	202.838
SYNPCC7942_RS06305	316.932	313.616	273.251	398.591	497.665	477.639	331.117	372.15	303.244	434.394	363.036	190.932	160.994	203.936	177.217	269.796	294.016	388.045	253.929	338.229	343.613	520.215	316.938	317.932
SYNPCC7942_RS06310	7341.74	8285.89	7344.15	9460.25	10250.4	8017.21	8881.66	9431.07	8161.86	11316.4	9338.27	7244.12	3951.87	4061.95	3592.88	7896.04	7168	8228.76	7382.84	7710.38	7161.23	17844.3	11760.1	10180.7
SYNPCC7942_RS06315	2286.51	2182.63	1896.38	2631.75	2558.97	2096.43	2407.22	2527.93	2076.83	2911.14	2500.56	2095.73	1023.92	974.656	893.44	2302.26	2050.85	1830.69	2090.6	2072.55	1987.59	4935.73	3348.02	3289.86
SYNPCC7942_RS06320	164.219	195.27	182.742	277.965	183.897	197.756	233.989	179.954	137.635	288.428	222.748	211.268	192.478	180.982	193.395	177.166	172.417	255.583	240.78	220.003	194.498	315.494	325.006	237.025
SYNPCC7942_RS06325	276.139	343.202	374.104	289.503	282.599	336.076	333.324	343.994	447.593	509.129	554.728	678.995	1434.64	1333.09	1257.43	361.527	353.001	331.154	322.136	333.088	348.244	162.655	208.603	225.629
SYNPCC7942_RS06330	2375.42	2493.71	2153.25	2834.19	3886.77	2256.36	1005.49	902.219	1573.29	1374.41	1436.08	3216.47	1320.15	1321.61	1355.23	1370.56	1716	2407.24	1407.7	2570.13	1628.23	1989.72	1726.45	1877.97
SYNPCC7942_RS06335	11339.5	12907.3	5874.46	19392.5	22329.5	5111.39	4264.79	10363.9	4723.23	9568.35	15642.7	24376	5176.86	5474.49	4738.54	7704.48	10098.2	8012.24	11200	7620.94	2507.17	11568.1	9167.01	19743.7
SYNPCC7942_RS06340	20737.6	24746.9	7233.82	53228.7	34650.6	8794.18	21562.3	23756.4	6407.3	37572.8	69122.5	30926.5	12352.2	13896.8	11936.8	29784.6	15039.3	8103.94	21248.7	9470.4	4413.25	29677.5	40072.5	67667.1
SYNPCC7942_RS06345	5374.25	6454.91	2143.77	12802.1	7788.09	2916.63	10856.2	4683.71	1700.85	29772.3	21304.5	6075.93	5807.96	7271.08	6217.31	11830.6	2836.71	1881.64	4060.4	2351.15	1458.74	13626.5	33069.9	17123.9
SYNPCC7942_RS06350	8023.72	8929.18	4149.62	27191.3	24250.5	13685.1	21591	14620.4	7773.58	70476.9	36830.5	20482.8	12237	12374.8	10001.4	18596.2	5170.69	6219.76	11338.9	8615.06	8572.74	62437	57738.1	34145.2
SYNPCC7942_RS06355	1829.42	2416.79	1267.12	1073.05	634.808	1821.95	2613.62	790.819	324.505	13021.3	2086.12	1442.72	5991.13	4198.79	3687.74	1700.62	371.15	1194.7	719.054	517.109	804.852	45616.2	9264.97	2883.04
SYNPCC7942_RS06360	422.576	356.728	462.026	525.511	624.419	739.152	509.92	422.342	453.188	663.268	578.287	677.866	613.209	632.114	641.953	753.631	880.233	860.152	752.747	711.411	705.75	821.687	503.644	495.701
SYNPCC7942_RS06365	95.1843	74.3887	94.8189	123.773	109.091	189.111	111.476	91.8134	98.4705	145.966	106.019	145.741	121.64	132.426	163.246	196.052	202.363	134.16	165.999	158.32	167.639	206.123	107.183	142.443
SYNPCC7942_RS14005	11.5058	5.91728	6.03393	8.3914	5.19483	5.40316	8.82979	1.22418	10.0708	10.5095	8.56722	11.2978	10.733	15.0083	15.4422	10.7918	13.6118	17.8314	8.21776	8.2244	16.6713	1.4022	12.6775	12.535
SYNPCC7942_RS06370	88.9084	77.77	88.7849	54.5441	51.9483	69.1604	83.883	79.5716	62.6631	122.611	87.814	97.1607	105.898	102.41	94.8591	81.8382	60.7996	62.8344	85.4647	69.9074	62.0542	96.7515	103.725	68.3725
SYNPCC7942_RS06375	224.886	225.702	230.151	366.075	408.314	352.286	280.346	314.614	285.341	288.428	320.2	253.07	210.366	242.781	216.19	247.313	249.551	198.693	296.661	255.985	273.224	302.874	348.056	366.933
SYNPCC7942_RS06380	83.6785	67.6261	65.5112	48.2505	24.9352	51.8703	45.2527	25.7077	34.6885	59.554	61.0414	61.0079	50.0871	43.2592	53.6799	44.966	41.743	28.8699	44.3759	53.4586	51.8662	51.8812	66.8452	60.3957
SYNPCC7942_RS06385	625.497	697.394	515.47	891.586	1256.11	1100.08	835.518	1069.93	920.923	826.75	822.453	636.064	404.275	404.341	416.203	832.771	754.096	1138.66	710.014	763.841	751.133	876.372	661.537	671.19
SYNPCC7942_RS06390	29.2875	21.1332	24.1357	41.957	34.2859	35.6609	24.2819	37.9495	32.4505	22.1868	31.0562	28.2444	19.3193	16.774	9.55944	34.1742	37.2057	18.6805	31.2275	29.8135	43.5305	51.8812	24.2026	35.3258
SYNPCC7942_RS06395	248.943	241.763	218.083	296.846	259.742	262.594	278.138	225.249	201.417	232.378	251.662	211.268	158.132	152.731	144.862	314.762	258.625	241.997	222.701	266.265	255.626	375.788	253.551	232.467
SYNPCC7942_RS06400	2427.72	2286.61	2259.27	2566.72	3900.28	4155.03	2492.21	3089.83	3162.25	2787.36	3097.05	3048.14	1320.15	1711.83	1411.86	1486.58	1624.35	2393.65	1745.45	2480.69	2536.81	1696.66	1809.43	1908.73
SYNPCC7942_RS06405	40272.4	48766.9	41072.1	51678.4	67860.1	75678.8	44752.7	57311.1	60585.1	65310.9	68352.5	64065.1	19225.6	23171.9	20021.9	33699.3	35325.5	63894.1	34132.5	47949.3	47834.5	30778.2	40265	46120.7
SYNPCC7942_RS06410	71.1267	43.957	41.3755	87.0607	66.4938	52.951	142.38	95.4859	73.8529	59.554	61.0414	41.8017	65.1133	68.8616	66.9161	192.455	145.193	122.272	101.9	60.655	102.806	99.5559	62.2352	39.884
SYNPCC7942_RS06415	281.369	249.371	246.529	271.671	284.677	282.045	271.516	286.458	278.627	267.409	289.144	248.551	285.497	303.697	289.725	316.561	356.63	286.151	257.216	231.311	270.445	239.775	217.823	262.095
SYNPCC7942_RS06420	269.863	223.166	256.011	183.562	160.001	159.934	164.455	140.781	152.182	214.862	215.251	193.192	378.515	344.308	322.815	187.059	235.031	139.255	194.761	155.236	180.605	207.525	224.738	237.025
SYNPCC7942_RS06425	1613.95	1559.63	2011.02	5875.03	4784.44	5160.02	3409.4	3214.69	3239.46	5241.92	5375.93	4896.45	323.42	401.692	333.11	3015.42	3328.55	2550.74	2829.37	3086.21	3062.88	6291.65	5442.12	5502.85
SYNPCC7942_RS06430	778.21	807.287	891.297	1521.99	1372.47	1337.82	1307.91	1034.43	1005.97	1839.17	1500.33	1492.43	271.186	333.714	294.872	1146.63	1145.21	1101.3	1111.86	1014.69	1013.24	1967.28	1898.17	1644.36
SYNPCC7942_RS06435	1261.45	1236.71	1121.45	1348.92	1330.92	1247.05	999.973	1025.86	1011.56	1386.09	1532.46	1211.12	850.765	931.397	830.201	1111.56	1059	979.028	861.221	963.283	878.946	1522.78	1515.54	1528.13
SYNPCC7942_RS06440	1498.89	1529.2	1386.94	1390.87	1237.41	958.52	1242.79	1125.02	1050.73	1332.38	1607.42	1177.23	1172.04	1132.68	1016.24	1230.27	1168.8	910.25	1082.28	972.536	991.014	1395.18	1546.66	1561.17
SYNPCC7942_RS06445	167.357	185.126	212.049	190.904	141.299	122.111	109.269	122.418	135.397	131.953	155.281	170.596	130.942	130.66	138.244	157.381	190.566	117.178	135.593	116.17	111.142	208.927	155.588	172.071
SYNPCC7942_RS06450	2199.7	2413.41	2273.93	1798.91	1763.13	1617.71	1656.69	1677.12	1679.59	2434.71	2017.58	2007.61	2065.02	1912.23	1754.53	1403.84	1502.75	1321.22	1402.77	1395.06	1391.12	3721.43	2314.23	2153.73
SYNPCC7942_RS06455	700.807	705.847	684.42	700.682	614.029	946.633	1123.59	1000.15	944.422	954.032	647.896	665.438	946.647	836.933	700.781	1141.24	1478.25	803.261	553.877	760.757	569.602	908.623	736.45	580.027
SYNPCC7942_RS06460	583.657	553.689	554.259	808.721	777.147	705.653	1029.77	923.03	757.552	846.602	701.441	632.675	342.023	348.722	358.847	1136.74	999.11	956.951	877.657	800.851	738.167	966.113	864.377	746.4
SYNPCC7942_RS06465	322.162	304.317	318.074	470.967	522.6	445.22	501.09	517.827	388.287	361.995	322.342	266.627	256.16	287.806	274.282	718.557	766.801	831.282	530.046	503.745	476.057	392.615	327.311	346.421
SYNPCC7942_RS06470	423.622	453.94	375.827	715.367	696.107	561.929	625.811	752.87	537.112	492.78	410.156	320.856	327.713	347.839	375.76	942.488	884.77	989.217	630.302	612.718	564.044	514.606	488.661	396.561
SYNPCC7942_RS06475	225.932	224.011	220.669	299.992	309.612	320.948	237.3	277.888	301.007	230.042	276.293	211.268	166.003	187.162	179.423	208.642	209.622	219.071	194.761	195.33	245.438	214.536	193.621	231.327
SYNPCC7942_RS06480	251.035	219.785	202.568	250.693	294.027	242.062	156.729	210.559	231.63	205.52	206.684	167.207	193.193	165.091	159.569	229.327	222.327	191.051	170.929	195.33	167.639	231.362	169.418	176.629
SYNPCC7942_RS06485	142.253	124.263	143.952	142.654	161.04	183.707	131.343	148.126	162.253	130.785	159.564	144.611	107.33	110.355	102.948	125.006	96.1904	64.5326	131.484	122.338	132.444	116.382	140.605	167.513
SYNPCC7942_RS06490	573.198	631.459	530.986	840.189	931.953	1080.63	720.731	833.665	962.326	872.291	968.096	907.21	372.791	332.831	367.671	470.345	473.692	569.755	598.253	722.719	725.2	758.588	1006.14	934.424
SYNPCC7942_RS06495	573.198	652.592	576.671	622.012	813.511	727.265	519.854	539.863	612.084	604.882	536.522	495.972	363.489	391.098	383.113	460.452	470.97	611.362	584.283	576.736	607.575	616.966	631.572	602.818
SYNPCC7942_RS06500	517.761	573.131	524.09	461.527	529.873	510.058	413.896	467.636	475.568	524.309	571.862	483.544	547.381	527.056	583.126	528.801	456.451	552.773	448.69	448.23	425.117	462.725	490.966	526.468
SYNPCC7942_RS06505	114.012	78.6153	88.7849	95.4521	91.429	97.2569	90.5053	102.831	149.944	129.618	179.912	135.573	79.4239	73.2758	82.3583	60.2545	87.1158	34.8137	86.2865	92.5245	77.7992	186.492	157.893	185.745
SYNPCC7942_RS06510	236.392	250.217	193.086	365.026	416.625	437.656	376.37	408.876	457.664	358.492	335.193	353.62	242.565	199.522	234.574	223.032	244.106	222.468	256.394	304.303	271.371	539.845	403.376	314.514
SYNPCC7942_RS06515	76.3566	83.6873	64.6492	80.7672	102.858	129.676	59.6011	75.8991	128.683	71.2313	93.1685	88.1225	118.062	102.41	105.154	63.8518	60.7996	99.3463	75.6034	60.655	58.3494	46.2725	62.2352	60.3957
SYNPCC7942_RS06520	178.863	185.126	156.882	256.987	247.274	237.739	259.375	242.387	195.822	325.796	344.831	283.574	143.822	159.794	186.041	239.219	176.954	196.994	208.731	189.161	166.713	189.296	239.721	230.187
SYNPCC7942_RS06525	832.601	853.78	768.895	1135.99	1221.82	1248.13	1295.77	1246.21	1159.27	1304.35	1236.89	1047.3	467.241	525.29	497.826	1036.92	963.719	1018.94	1023.11	956.087	999.35	1006.78	1196.3	1149.8
SYNPCC7942_RS06530	1048.07	1106.53	1006.8	811.868	1163.64	1216.79	1171.05	1460.44	1370.75	990.232	1167.28	944.493	1403.15	1404.6	1426.56	599.847	547.196	565.51	756.856	901.6	961.376	572.096	630.419	735.005
SYNPCC7942_RS06535	274.047	257.825	262.045	218.176	147.533	138.321	267.101	193.42	162.253	182.165	160.635	141.222	125.218	120.066	91.9177	287.783	252.273	163.879	263.79	165.516	149.115	356.158	240.873	210.815
SYNPCC7942_RS06540	8329.15	8927.49	8709.54	19415.6	18003.2	15138.6	18390.2	17683.3	13855.3	19224.3	16685.7	12843.3	5109.6	5416.23	4784.13	23984	20538.5	18986.2	17544.1	17462.5	15277.4	26810	20616	15782.7
SYNPCC7942_RS06545	3886.87	3799.74	3846.2	10884.7	8472.77	7549.29	9028.46	8200.77	6407.3	9086.08	7434.21	6258.96	2404.18	2535.52	2292.8	11919.6	11384.9	12062.5	9106.92	8286.09	6470.3	12200.5	9497.78	8297.01
SYNPCC7942_RS06550	16.7357	16.0612	28.4457	26.2231	14.5455	15.1288	18.7633	20.811	6.7139	16.3482	7.49632	11.2978	21.4659	27.3681	27.943	36.8721	28.1312	24.6243	25.4751	9.25245	10.188	35.0549	26.5076	31.9072
SYNPCC7942_RS06555	273.001	258.67	297.386	291.601	367.794	329.593	362.021	370.926	356.956	251.061	308.42	302.78	329.144	312.526	325.756	317.46	392.929	401.631	378.839	408.136	382.513	326.712	236.263	264.374
SYNPCC7942_RS06560	690.347	689.786	761.999	906.271	858.186	900.166	832.207	942.617	916.447	801.06	948.82	946.752	782.075	780.431	794.169	962.273	998.202	863.548	878.479	907.768	930.812	842.72	738.755	765.772
SYNPCC7942_RS06565	297.059	278.112	303.42	169.926	142.338	138.321	152.314	126.09	154.42	171.656	179.912	227.085	356.334	367.262	353.699	178.965	176.954	173.219	188.187	135.703	137.075	162.655	221.281	207.397
SYNPCC7942_RS06570	77.4026	110.738	73.2691	93.3543	83.1173	78.8861	83.883	68.554	76.0909	99.2567	89.9558	72.3057	42.2163	66.213	39.7085	72.845	50.8176	74.722	88.7518	90.4684	84.2825	103.762	125.623	127.629
SYNPCC7942_RS06575	119.242	135.252	117.231	118.528	132.988	139.402	122.513	129.763	119.731	170.488	190.621	142.352	80.1394	67.0959	72.0635	88.1334	110.71	90.006	142.167	108.973	119.477	183.688	168.265	203.978
SYNPCC7942_RS06580	74.2646	92.1406	82.751	90.2075	111.169	88.6118	89.4016	93.0376	109.66	114.437	106.019	106.199	48.6561	34.4308	47.0619	84.5361	79.8562	53.4942	90.3954	77.1038	100.028	127.6	69.1502	82.047
SYNPCC7942_RS06585	194.552	219.785	194.81	182.513	180.78	161.014	193.152	178.73	153.301	247.558	294.498	211.268	141.675	158.028	119.125	162.777	151.545	151.991	176.682	141.871	176.901	281.841	233.958	242.722
SYNPCC7942_RS06590	2436.09	2808.17	3109.2	2093.65	2446.77	2932.83	2306.78	2378.58	2569.19	2225.69	2294.94	2589.45	2300.43	2180.62	2400.16	1873.28	1831.25	2579.61	2393.01	2610.22	2828.56	1958.87	2404.12	2512.69
SYNPCC7942_RS06595	76.3566	50.7196	74.9931	73.4247	57.1431	101.579	68.4308	64.8814	69.377	46.709	61.0414	94.9012	51.5182	71.5101	64.7101	83.6368	117.062	56.0415	98.6131	90.4684	101.88	61.6966	69.1502	76.3493
SYNPCC7942_RS06600	2874.36	2746.47	2728.2	3010.41	3212.48	2874.48	2093.76	1914.61	1992.91	2017.83	1997.23	2040.38	2399.17	2482.55	2357.51	3098.16	3198.78	2630.55	2280.43	2362.46	2472.9	2795.98	2689.94	2660.83
SYNPCC7942_RS13750	400.611	486.063	522.366	268.525	313.768	355.528	305.731	369.702	320.029	444.904	446.566	529.865	1783.82	2064.08	1746.44	646.612	785.857	773.542	202.157	286.826	216.726	220.145	254.703	294.002
SYNPCC7942_RS06605	107.736	105.666	96.5428	87.0607	94.5459	135.079	67.3271	61.2089	86.1617	96.9213	74.9632	108.458	130.942	143.02	158.834	89.0327	119.784	80.6658	72.3163	91.4965	68.5374	54.6856	70.3027	102.559
SYNPCC7942_RS06610	1072.13	1071.03	1068.87	789.84	697.146	712.136	980.106	776.129	817.977	1057.96	1044.13	1121.87	1822.46	1805.41	1827.32	920.005	882.955	986.67	962.3	751.505	837.268	982.939	938.138	990.262
SYNPCC7942_RS06615	1628.59	1446.35	1406.77	2946.43	3114.82	2763.18	2756	2813.16	2537.85	2183.65	2227.48	1703.7	1049.68	1061.17	1030.21	2430.86	2516.38	2410.63	2290.29	2299.75	2300.63	2573.03	1875.12	1941.78
SYNPCC7942_RS06620	1356.64	1411.69	1377.46	973.402	1117.93	1105.49	1081.65	1106.66	1168.22	1033.44	1090.18	1118.48	1415.32	1359.57	1431.71	949.683	1014.54	927.232	1078.99	1082.54	989.162	816.078	843.632	924.169
SYNPCC7942_RS06625	687.209	781.927	651.664	581.104	716.887	847.215	812.34	843.459	985.824	1156.05	1124.45	1381.72	2107.95	2334.23	2158.96	945.186	872.066	1057.15	785.618	852.254	839.12	409.441	504.796	581.166
SYNPCC7942_RS06630	47.0691	49.8742	49.9954	96.5011	138.183	165.337	115.891	121.194	108.541	115.605	153.139	112.978	50.8026	65.3302	63.2394	148.388	117.062	150.293	134.771	133.647	135.222	112.176	103.725	98.0006
SYNPCC7942_RS06635	2967.45	3150.53	3183.33	3226.49	2851.96	2594.6	2685.36	2682.17	2431.55	3739.06	3369.06	3275.22	2178.07	2102.04	2148.67	2690.77	2582.62	3061.05	3158.91	2890.88	2936.92	4796.91	4433.68	4379.26
SYNPCC7942_RS06640	2803.23	3070.22	3607.43	3100.62	2844.69	2430.34	2768.14	2488.75	2425.96	1981.63	2062.56	2192.9	1976.29	1898.11	2204.55	3431.81	3309.49	3540.8	3473.65	2979.29	2795.22	2386.54	2824.79	2796.44
SYNPCC7942_RS06645	315.886	322.069	301.696	309.433	416.625	458.188	452.527	426.014	471.092	436.73	486.19	453.04	404.275	485.562	431.646	342.641	278.589	388.045	271.186	296.078	335.278	245.384	258.161	297.42
SYNPCC7942_RS06650	44.9772	33.8131	28.4457	48.2505	46.7535	51.8703	61.8085	41.6221	43.6403	58.3863	67.4669	59.8781	55.0958	47.6734	58.092	77.3416	59.8921	39.9083	90.3954	96.6367	72.2422	109.371	80.6752	85.4657
SYNPCC7942_RS06655	281.369	251.062	347.382	155.241	139.221	150.208	197.566	204.438	262.961	184.501	245.237	418.017	571.709	601.214	641.953	232.025	336.666	371.912	323.78	296.078	337.13	100.958	103.725	206.257
SYNPCC7942_RS06660	2236.31	2468.35	2448.91	1482.13	1433.77	1396.18	1367.51	1198.47	1271.17	2710.29	2281.02	2092.34	2458.56	2350.12	2329.56	823.778	903.827	1200.65	908.062	993.097	933.591	2951.62	2656.52	2087.64
SYNPCC7942_RS06665	767.75	868.15	829.234	413.276	314.807	395.511	406.17	301.148	336.814	663.268	617.911	648.491	1012.48	908.443	1061.83	341.742	319.425	347.287	347.611	342.341	323.237	898.807	806.752	674.609
SYNPCC7942_RS06670	809.589	962.827	807.684	712.22	1028.58	1347.55	784.747	902.219	1073.1	1054.46	1038.78	857.5	512.32	592.386	516.945	539.592	477.322	720.048	589.213	689.822	833.563	834.306	879.36	713.353
SYNPCC7942_RS06675	998.912	1059.19	942.155	698.584	848.835	819.119	571.729	632.9	772.098	564.012	624.336	585.224	976.699	1024.1	963.298	558.478	755.911	810.054	588.392	618.886	688.153	419.256	546.287	611.934
SYNPCC7942_RS06680	1162.08	1149.64	1192.99	907.32	958.966	1036.33	801.303	792.043	872.807	970.38	1152.29	1240.49	1104.06	1171.53	1211.84	807.59	1091.67	829.584	872.726	1094.87	928.034	1085.3	1275.82	1114.47
SYNPCC7942_RS06685	301.243	331.368	262.907	459.429	524.678	515.461	382.992	476.205	425.214	444.904	418.723	290.352	186.038	180.099	177.217	417.285	419.245	381.252	387.056	405.052	464.943	351.951	356.124	433.026
SYNPCC7942_RS06690	451.864	393.077	393.929	581.104	712.731	638.653	547.447	585.157	579.633	491.613	538.664	430.445	236.125	223.359	261.782	546.787	611.626	601.172	629.48	597.297	623.32	520.215	587.777	528.748
SYNPCC7942_RS06695	91.0003	109.047	114.645	139.507	178.702	154.53	131.343	121.194	124.207	85.244	78.1759	76.8248	113.769	124.481	120.596	147.489	145.193	146.897	138.058	133.647	163.008	102.36	89.8953	104.838
SYNPCC7942_RS06700	688.255	685.56	700.798	788.791	866.498	901.247	637.952	695.333	716.149	908.491	767.837	755.82	506.595	550.893	467.677	677.188	737.762	1061.39	589.213	686.738	620.542	849.73	828.65	812.493
SYNPCC7942_RS06705	192.46	252.753	214.635	194.051	234.806	248.545	220.745	179.954	184.632	279.087	233.457	245.161	188.9	183.631	181.629	191.555	198.733	161.332	182.434	191.217	179.679	308.483	267.381	248.42
SYNPCC7942_RS06710	395.381	407.447	378.413	474.114	557.925	537.074	470.186	534.966	566.206	462.42	555.798	527.605	242.565	241.015	253.693	410.09	353.001	389.743	442.115	432.809	466.795	612.759	524.389	591.422
SYNPCC7942_RS06715	714.405	798.833	604.255	1571.29	2386.51	1923.52	1566.18	2300.23	1653.86	1504.03	1642.76	960.31	369.214	487.328	450.029	1920.05	1812.19	2479.41	1368.26	1613.01	1714.36	1484.93	947.358	932.145
SYNPCC7942_RS06720	10951.4	12264.8	7551.89	12566.1	9289.4	5702.49	11633.2	7286.31	5762.76	23101.1	17449.3	10452.7	18023.5	18149.4	15773.8	11992.4	9880.39	5967.57	6391.77	5755.03	4416.96	22387.5	22368.9	14229.5
SYNPCC7942_RS06725	1324.21	1233.33	1317.12	1340.53	1403.64	1241.65	1090.48	1007.5	1035.06	844.266	846.013	741.133	1101.92	995.844	1048.6	1640.36	1703.3	1690.59	1272.11	1218.24	1090.12	1132.97	1115.62	1036.98
SYNPCC7942_RS06730	40.7933	56.6369	49.9954	175.17	194.287	205.32	112.58	118.745	134.278	165.817	106.019	77.9545	34.3455	30.8994	38.2378	52.1606	51.725	76.4202	104.366	117.198	97.2491	196.307	230.501	173.21
SYNPCC7942_RS06735	34.5174	29.5864	24.1357	189.855	170.39	159.934	175.492	150.574	165.61	261.571	188.479	264.368	38.6386	44.142	52.2093	131.301	107.08	140.104	270.364	207.666	226.914	297.265	409.139	286.025
SYNPCC7942_RS06740	131.794	153.004	146.538	143.703	132.988	111.305	132.447	112.624	114.136	127.282	110.303	134.443	207.504	158.028	194.866	164.576	169.694	128.216	147.098	145.983	126.887	124.795	131.385	134.466
SYNPCC7942_RS06745	104.598	135.252	105.163	120.626	155.845	150.208	109.269	116.297	114.136	116.773	160.635	118.626	103.752	102.41	94.1237	139.395	128.859	126.518	108.474	103.833	104.659	166.861	175.181	124.21
SYNPCC7942_RS06750	421.53	468.311	529.262	333.558	217.144	224.771	225.16	201.989	211.488	283.757	248.449	284.704	960.957	790.142	829.465	286.883	322.147	275.962	253.929	202.526	188.941	304.276	308.871	273.49
SYNPCC7942_RS06755	208.15	185.126	131.884	412.227	614.029	615.96	346.569	426.014	506.899	315.286	337.334	259.848	151.692	138.606	139.715	317.46	325.777	400.782	294.196	313.555	352.875	222.949	236.263	256.397
SYNPCC7942_RS06760	6673.36	6579.17	6603.7	9040.68	9946.02	11124	9197.33	11201.2	10217.4	10989.5	12795.1	12183.5	4539.32	4840.62	4392.93	5615.36	6417.53	6145.88	8301.58	9263.76	8884.86	7880.34	8874.28	9902.62
SYNPCC7942_RS06765	470.691	429.426	483.576	340.9	299.222	296.093	390.718	374.599	341.29	279.087	306.278	300.52	364.92	374.324	356.641	317.46	307.628	260.678	351.72	302.247	279.707	301.472	300.803	317.932
SYNPCC7942_RS06770	1739.47	1567.23	1784.32	2493.29	2373	2147.22	1916.06	1697.94	1744.49	1639.49	1521.75	1790.69	1926.21	1789.52	1946.45	2431.76	2635.25	2737.54	2408.63	2173.3	2308.97	2390.74	1970.78	2050.04
SYNPCC7942_RS06775	1193.46	1186.84	1268.85	1159.06	970.394	952.037	965.758	841.01	878.402	859.447	879.211	1007.76	1222.13	1129.15	1377.3	1107.06	1172.43	1456.23	1159.53	1103.1	1030.84	1106.33	1076.44	1068.89
SYNPCC7942_RS06780	1078.41	1077.79	1067.14	1499.96	1617.67	1578.8	1328.88	1318.44	1369.64	1136.2	1015.22	1043.91	1081.88	956.999	996.388	1430.82	1488.23	1727.1	1456.19	1462.92	1522.64	1738.72	1250.47	1250.08
SYNPCC7942_RS06785	154.805	141.169	186.19	154.192	188.053	340.399	168.87	182.403	233.868	231.21	303.065	444.002	981.707	831.636	976.534	675.39	842.12	709.01	382.126	407.108	395.479	112.176	148.673	126.489
SYNPCC7942_RS06790	23.0116	20.2878	23.2737	34.6145	44.6755	47.5478	34.2154	33.0528	39.1644	26.8577	26.7726	45.191	135.235	118.301	119.125	82.7375	133.396	83.2131	29.5839	50.3745	51.8662	14.022	11.525	34.1863
SYNPCC7942_RS06795	984.268	979.733	911.985	1189.48	1136.63	1096.84	1185.4	1232.75	1044.01	1345.22	1571.01	1103.79	680.469	708.921	604.451	1176.31	1185.14	652.968	959.013	997.209	933.591	1348.91	1240.09	1323.01
SYNPCC7942_RS06800	485.335	411.674	450.821	608.376	558.964	468.994	545.239	643.918	541.588	428.556	527.955	411.238	289.79	286.923	266.194	515.311	500.009	461.069	433.898	424.585	422.339	486.562	422.969	515.073
SYNPCC7942_RS06805	768.796	728.671	710.279	877.95	720.004	686.201	664.441	665.953	683.699	644.585	637.187	659.789	687.625	612.691	714.752	735.644	760.449	796.468	641.807	642.531	666.851	752.979	731.84	704.237
SYNPCC7942_RS06810	447.68	463.239	459.44	358.732	287.794	222.61	309.043	386.84	318.91	234.713	276.293	245.161	422.878	372.559	378.701	416.385	389.299	245.394	362.403	303.275	316.754	322.505	283.516	292.862
SYNPCC7942_RS06815	189.323	178.364	199.982	216.078	144.416	102.66	140.173	148.126	140.992	95.7536	118.87	82.4736	150.977	141.254	147.068	173.569	228.679	137.556	165.177	149.067	152.82	110.773	134.843	119.652
SYNPCC7942_RS06820	105.644	142.015	136.194	177.268	154.806	153.45	144.588	148.126	146.587	78.2377	66.396	109.588	101.605	93.5811	124.273	193.354	226.864	214.826	198.87	169.628	198.203	130.404	132.538	119.652
SYNPCC7942_RS06825	58.5749	53.2556	50.8574	43.0059	52.9873	64.8379	64.0159	55.088	78.3288	51.38	50.3324	82.4736	73.6996	67.0959	90.447	92.63	107.08	91.7043	94.5042	69.9074	85.2087	65.9032	61.0827	50.1398
SYNPCC7942_RS06830	161.081	172.447	215.497	164.681	111.169	127.515	156.729	143.229	154.42	143.63	164.919	181.894	483.698	410.521	486.061	236.521	264.07	212.278	222.701	211.778	152.82	89.7405	112.945	107.117
SYNPCC7942_RS06835	1029.25	1226.57	1261.95	770.96	828.056	971.488	994.455	814.079	1031.7	823.247	623.265	782.935	2463.57	2114.4	2364.12	1152.93	1045.39	1410.38	1036.26	1028.05	981.752	788.034	648.859	676.888
SYNPCC7942_RS06840	1721.68	1900.29	1538.65	2770.21	3040.02	4064.26	3115.81	3285.69	3881.75	3830.14	2835.75	2653.84	2057.15	2021.7	1847.18	3408.43	2494.6	2859.81	1601.64	2056.1	1712.51	3753.68	2816.72	2048.9
SYNPCC7942_RS06845	328.438	339.821	272.389	525.511	557.925	578.138	526.476	479.878	550.54	712.313	521.53	559.239	304.816	298.4	269.87	483.834	354.815	495.882	279.404	376.266	338.982	761.392	575.099	464.933
SYNPCC7942_RS06850	1981.09	1919.74	1965.34	1495.77	1669.62	1615.54	1175.47	1262.13	1277.88	1208.6	1077.33	1058.6	1287.24	1436.38	1282.44	1631.37	1649.76	1669.36	1220.34	1286.09	1315.18	1211.5	1159.42	1114.47
SYNPCC7942_RS06855	378.645	397.303	323.246	315.726	412.47	546.8	193.152	259.526	351.361	179.83	237.74	218.047	267.608	226.007	229.427	205.045	220.512	226.713	173.395	231.311	238.955	185.09	170.57	172.071
SYNPCC7942_RS06860	172.587	201.188	204.292	238.106	398.963	429.011	226.263	310.941	322.267	228.874	243.095	242.902	183.176	158.028	211.778	234.723	235.939	253.036	267.077	290.938	278.781	238.373	213.213	216.513
SYNPCC7942_RS06865	2896.32	3183.5	2704.92	3128.94	3216.64	2992.27	3015.37	2809.49	2837.74	3895.53	3576.81	2745.36	2816.33	2507.27	2566.34	2952.47	2647.96	2529.51	2578.73	2907.33	2955.44	4482.82	3443.68	3394.7
SYNPCC7942_RS06870	2651.56	2823.39	2559.25	2534.2	2321.05	2206.65	2552.91	2145.98	2044.38	3393.41	2904.29	2633.51	3098.25	2993.71	2648.7	2418.27	1992.77	1735.59	2041.29	2016.01	2151.52	4551.53	3042.61	2597.02
SYNPCC7942_RS06875	2808.46	3114.18	2911.8	3182.44	2910.14	2700.5	3220.66	2661.36	2536.74	4630.03	3595.02	3249.24	3584.81	3223.25	2977.4	3200.68	2465.56	2628.01	2765.28	2618.44	2483.09	5779.85	4219.31	3361.65
SYNPCC7942_RS06880	1109.79	1166.55	1161.96	988.087	964.161	849.377	1046.33	843.459	751.957	1654.67	1292.58	1103.79	1399.58	1276.59	1167.72	1013.53	844.842	748.069	875.191	804.963	826.154	2090.67	1492.49	1116.75
SYNPCC7942_RS06885	101.46	107.356	80.165	116.431	149.611	132.918	99.3351	118.745	154.42	80.5731	104.948	88.1225	80.1394	91.8154	103.683	130.401	139.748	124.82	111.762	103.833	128.739	53.2834	56.4727	72.9307
SYNPCC7942_RS06890	183.047	174.137	165.502	194.051	226.495	195.594	186.529	183.627	230.511	178.662	179.912	157.039	119.494	103.292	116.919	227.528	239.569	234.355	180.791	198.414	204.686	136.013	201.688	184.606
SYNPCC7942_RS06895	147.483	185.126	155.158	245.448	237.923	231.255	215.226	203.214	205.893	172.823	160.635	148.001	140.244	139.489	158.834	244.615	245.013	198.693	172.573	141.871	161.156	158.448	190.163	183.466
SYNPCC7942_RS06900	27.1955	21.1332	20.6878	29.3699	27.0131	32.419	26.4894	20.811	26.8556	24.5223	26.7726	18.0764	6.43977	10.5941	12.5008	27.8789	16.3342	22.9261	22.188	20.561	23.1545	7.01098	16.135	15.9536
SYNPCC7942_RS06905	118.196	116.655	114.645	111.186	127.793	133.998	110.372	138.332	152.182	106.263	146.714	143.482	64.3977	67.0959	69.8575	107.918	98.9128	50.0977	105.187	97.6648	111.142	131.806	142.91	193.722
SYNPCC7942_RS06910	3591.9	3577.42	3496.23	6524.31	7440.04	6055.86	8124.51	9394.34	7506.14	6624.51	7373.16	5198.1	1598.49	2078.21	1835.41	6551.55	5661.62	6902.44	5482.07	5149.5	5126.41	4534.7	5473.24	5176.94
SYNPCC7942_RS06915	69.0347	70.1621	49.1334	91.2564	94.5459	89.6924	64.0159	129.763	120.85	86.4117	102.807	89.2523	54.3803	54.7361	39.7085	60.2545	83.486	76.4202	99.4349	79.1599	87.0611	70.1098	93.3528	86.6052
SYNPCC7942_RS06920	253.127	235.001	264.631	238.106	252.469	356.609	490.053	555.777	562.849	788.215	807.461	934.325	1441.08	1436.38	1442.74	688.88	664.258	696.273	631.946	636.363	733.536	176.677	214.366	256.397
SYNPCC7942_RS06925	990.544	1038.91	1159.38	717.464	790.653	992.02	841.037	733.283	844.832	664.436	657.534	742.263	1189.21	1139.75	1310.38	799.496	839.397	922.137	928.607	904.684	1036.4	778.219	783.702	742.981
SYNPCC7942_RS06930	252.081	291.638	337.9	157.339	188.053	236.658	147.899	176.282	207.012	127.282	126.367	148.001	279.057	279.86	271.341	170.871	198.733	260.678	165.999	207.666	210.243	116.382	146.368	143.582
SYNPCC7942_RS06935	2406.8	2589.23	2729.06	2112.53	2714.82	3437.49	1797.97	2274.52	2698.99	1534.39	2095.76	2567.98	1684.36	1926.36	1841.3	1219.48	1595.31	2348.65	1832.56	2417.97	2508.1	954.895	1349.58	1915.57
SYNPCC7942_RS06940	701.853	745.578	677.524	590.545	573.509	605.154	540.824	499.465	555.016	660.933	554.728	646.232	943.784	915.506	1000.06	718.557	773.153	807.507	651.668	633.279	672.408	559.476	622.352	586.864
SYNPCC7942_RS06950	2059.54	2034.7	1913.62	2018.13	1968.84	1713.88	1881.85	1750.57	1603.5	2532.8	2184.64	1861.87	1466.84	1500.83	1547.16	1938.94	1793.13	1989.47	1847.35	1810.4	1716.21	2824.02	2632.32	2420.39
SYNPCC7942_RS06955	153.759	131.871	95.6809	246.497	641.042	714.298	233.989	288.906	372.621	219.533	217.393	162.688	113.769	131.543	149.274	217.636	185.121	300.586	201.335	271.405	366.768	172.47	150.978	183.466
SYNPCC7942_RS06960	1007.28	1076.95	1078.35	1032.14	1106.5	993.101	775.917	757.766	765.385	940.02	817.099	758.08	759.178	716.867	730.93	775.214	872.973	789.676	696.866	728.888	669.629	1130.17	1066.07	1007.36
SYNPCC7942_RS06965	1004.14	958.6	978.358	567.468	470.652	564.09	581.662	520.276	558.373	589.702	621.124	873.317	1055.41	1132.68	991.241	784.208	995.48	815.149	578.53	613.746	557.561	506.193	504.796	649.539
SYNPCC7942_RS06975	1232.17	1167.4	1155.07	1310.11	1405.72	1304.32	972.38	975.67	967.921	1224.94	1142.65	1100.4	1140.56	1041.75	966.239	1170.92	1201.47	1225.27	1112.68	1150.39	1270.72	2404.77	1606.59	1631.82
SYNPCC7942_RS06985	317.978	362.645	402.549	350.341	335.586	356.609	400.652	470.084	455.426	330.467	358.752	377.345	459.37	477.617	415.468	323.755	275.867	370.213	314.74	324.864	325.09	294.461	280.058	296.281
SYNPCC7942_RS06990	528.22	541.854	589.601	582.153	541.301	532.751	579.455	544.759	522.565	666.772	639.329	589.743	323.42	342.542	340.463	525.203	491.841	483.146	629.48	527.39	488.098	823.089	819.43	706.516
SYNPCC7942_RS06995	82.6325	73.5434	62.0633	89.1586	155.845	119.95	101.543	148.126	102.946	106.263	83.5304	96.031	65.8288	57.3846	52.9446	98.0259	78.0413	96.7989	93.6825	86.3562	93.5443	56.0878	108.335	71.7911
SYNPCC7942_RS07000	177.817	221.475	193.948	189.855	253.508	315.544	298.005	324.407	491.234	266.242	214.181	214.657	535.217	324.885	325.021	104.321	127.044	84.0622	116.692	152.151	173.196	204.721	102.573	112.815
SYNPCC7942_RS07005	154.805	149.623	178.432	204.54	174.546	163.175	197.566	193.42	207.012	147.134	154.21	116.367	173.874	137.723	166.187	256.306	214.16	162.181	218.592	206.638	198.203	238.373	229.348	235.885
SYNPCC7942_RS07010	158.989	118.346	148.262	152.094	189.092	190.191	166.662	190.972	211.488	193.843	194.904	228.215	260.453	244.547	230.897	151.086	134.304	141.802	138.058	158.32	150.041	116.382	110.64	145.861
SYNPCC7942_RS07015	352.496	309.389	418.927	425.863	459.223	555.445	690.931	877.736	960.088	342.144	496.899	598.781	610.347	600.332	629.453	430.775	386.576	327.758	339.393	348.509	396.406	157.046	175.181	260.955
SYNPCC7942_RS07020	1304.34	1119.21	1318.84	2261.48	2366.77	2083.46	1898.4	1798.32	1733.31	1962.95	1802.33	1576.04	939.491	819.276	875.792	2238.41	2184.25	2362.23	1832.56	1841.24	1890.34	2299.6	1921.22	1875.69
SYNPCC7942_RS07025	3507.17	4053.34	3401.41	5135.53	5185.48	5198.92	4731.66	4515.99	4282.35	5815.28	4288.97	3751.99	2911.49	3436.02	3072.99	5987.68	5286.84	6541.57	5045.7	5064.18	4734.64	4592.19	4899.29	4757.59
SYNPCC7942_RS07030	627.589	589.192	630.114	525.511	490.392	440.898	524.269	471.309	487.877	583.863	538.664	546.812	668.305	623.285	641.953	540.492	523.602	465.314	584.283	475.987	514.957	598.737	707.637	664.353
SYNPCC7942_RS07035	635.956	705.847	611.151	285.307	335.586	276.642	388.511	430.911	374.859	294.267	310.562	303.91	902.999	966.71	867.703	381.312	329.407	275.113	289.265	271.405	283.412	222.949	230.501	168.652
SYNPCC7942_RS07040	817.957	689.786	689.592	477.261	520.522	609.476	675.479	760.215	699.365	520.806	540.806	607.819	958.811	914.623	907.412	391.204	363.89	354.929	364.869	364.958	315.828	416.452	417.206	423.91
SYNPCC7942_RS07045	5567.76	5312.03	5465.88	4096.05	3383.91	3388.86	3807.85	3410.56	3449.83	4559.97	4050.15	5022.98	7823.61	7699.25	8120.38	4010.97	3977.38	4381.43	3890.29	3455.28	3393.53	4809.53	4509.75	4931.94
SYNPCC7942_RS07050	294.967	248.526	243.081	261.182	240.001	264.755	237.3	266.871	268.556	255.732	276.293	242.902	254.013	261.321	274.282	306.668	249.551	226.713	259.681	233.367	239.881	309.885	276.601	267.792
SYNPCC7942_RS07055	96.2302	32.1224	56.0293	827.601	67.5328	61.596	58.4973	66.1056	64.901	101.592	79.2468	250.81	156.701	159.794	172.805	819.281	834.86	488.24	519.362	154.208	92.6181	96.7515	177.486	380.607
SYNPCC7942_RS07060	482.197	531.71	411.169	1187.38	1311.18	1117.37	1197.54	1253.56	985.824	1102.33	1024.85	797.622	299.807	354.902	342.669	1568.42	1314	1634.54	1250.74	1085.62	1070.67	1123.16	1078.74	901.378
SYNPCC7942_RS07065	314.84	337.285	366.346	688.095	648.315	671.072	522.061	561.898	568.444	443.736	420.865	544.552	356.334	394.63	404.438	600.746	667.888	874.587	606.471	664.12	671.482	556.672	500.186	458.096
SYNPCC7942_RS07070	747.876	689.786	711.141	479.359	452.989	411.721	461.356	434.583	397.239	520.806	535.451	495.972	562.407	523.524	545.624	448.761	502.731	404.178	471.699	546.923	509.4	551.063	599.302	617.632
SYNPCC7942_RS07075	1414.17	1647.54	1690.36	2199.59	2471.7	2453.03	2199.72	2477.74	2566.95	1929.08	2276.74	2094.6	1604.93	1802.76	1888.36	2406.58	2221.45	2976.14	2665.02	2692.46	2959.15	1139.98	1740.28	1862.01
SYNPCC7942_RS07080	3324.13	4076.16	3621.22	4588	4691.97	4540.81	3848.68	4112.01	3740.76	5596.91	5022.53	4873.85	1853.22	1943.13	1772.17	3367.96	2818.56	3977.25	3741.55	3790.42	3614.89	8152.36	7148.98	6762.04
SYNPCC7942_RS07085	239.53	211.332	253.425	297.895	235.845	329.593	331.117	275.44	285.341	251.061	244.166	314.078	311.256	256.907	295.607	514.411	658.813	392.29	338.572	359.818	282.485	227.156	295.041	303.118
SYNPCC7942_RS07090	180.955	179.209	196.534	308.384	308.573	295.012	231.782	217.904	248.414	191.507	248.449	225.955	150.977	166.857	191.189	340.843	382.039	266.622	252.285	245.704	206.538	224.351	267.381	258.676
SYNPCC7942_RS07095	206.058	184.281	162.054	184.611	135.066	170.74	132.447	150.574	166.729	144.798	143.501	138.962	162.425	179.217	176.482	213.139	203.27	135.009	133.128	157.292	153.746	145.828	165.96	149.28
SYNPCC7942_RS07100	444.542	395.613	439.615	774.106	706.497	647.298	569.521	517.827	533.755	460.084	489.402	446.261	359.196	384.036	369.877	847.16	860.269	717.501	706.727	505.801	552.004	507.595	571.642	574.329
SYNPCC7942_RS07105	132.84	131.026	161.192	144.752	200.52	114.547	136.862	137.108	117.493	96.9213	99.5939	109.588	168.865	175.685	218.396	189.757	206.9	215.675	145.454	143.927	103.732	82.7295	96.8103	107.117
SYNPCC7942_RS07110	42107	48639.2	40380.8	403948	411329	284576	420657	371287	355182	633876	549094	410641	32236.1	31031	28401.8	307199	228200	219360	216692	179607	163041	591579	533383	456058
SYNPCC7942_RS07115	687.209	721.063	684.42	472.016	548.574	570.574	683.205	675.746	640.058	785.88	807.461	711.759	556.683	573.846	538.27	482.935	441.931	498.43	474.165	505.801	426.043	555.269	538.219	508.236
SYNPCC7942_RS07120	157.943	180.054	286.181	328.313	309.612	378.221	698.657	750.421	850.427	956.368	1403.95	1829.11	2637.44	2315.69	2383.98	737.443	919.253	620.702	725.628	693.934	680.743	131.806	184.401	199.42
SYNPCC7942_RS07125	611.899	705.002	369.794	99.6478	149.611	145.885	182.114	214.231	239.462	420.381	402.659	486.933	16027.2	13718.5	12395.7	445.164	500.916	393.989	230.919	310.471	298.23	107.969	106.03	109.396
SYNPCC7942_RS07130	88.9084	63.3995	82.751	82.865	89.3511	84.2893	104.854	100.383	109.66	85.244	97.4521	117.497	148.83	182.748	189.718	173.569	162.435	157.086	138.058	134.675	102.806	58.8922	54.1677	88.8843
SYNPCC7942_RS07135	1450.78	1508.91	1526.58	1225.14	1338.19	1245.97	961.343	1024.64	1129.05	1108.17	997.01	1104.92	1576.31	1464.63	1464.07	1193.4	1361.18	1378.11	1003.39	1179.17	1104.93	963.308	1124.84	1073.45
SYNPCC7942_RS07140	146.437	142.015	138.78	121.675	99.7408	100.499	96.0239	90.5892	120.85	71.2313	70.6796	103.939	216.09	191.576	199.278	147.489	128.859	119.725	129.841	122.338	113.92	88.3383	77.2177	118.512
SYNPCC7942_RS07145	105.644	100.594	104.301	77.6204	48.8314	63.7573	100.439	75.8991	87.2807	72.399	97.4521	127.665	161.71	173.92	188.247	105.221	102.543	78.1184	87.1083	93.5526	79.6516	58.8922	101.42	86.6052
SYNPCC7942_RS07150	6725.66	6385.59	6133.92	5342.17	5120.03	5768.41	6174.23	5996.03	6369.25	9264.74	11295.9	11115.9	10360.9	11612	10654.4	4872.52	4713.33	3506.84	3785.1	4390.8	4868.94	3526.52	5626.52	6472.6
SYNPCC7942_RS07155	2108.7	2451.45	3517.78	2579.31	4324.18	5120.03	2209.65	3165.73	4519.57	1671.02	1793.76	2451.61	1323.73	1486.7	1454.51	1884.98	2653.4	5177.05	2847.45	4220.15	4418.81	1470.9	1558.18	2518.39
SYNPCC7942_RS07160	1313.75	1431.14	1683.47	2538.4	3379.76	2949.04	1724.02	2476.51	2706.82	1153.71	1433.94	1429.17	386.386	413.169	381.642	1499.17	2005.48	2568.57	1912.27	2400.5	2553.48	748.772	1343.82	1589.66
SYNPCC7942_RS07165	1318.98	1310.26	1585.2	2450.29	2886.25	2292.02	1961.32	2362.66	2178.66	1458.49	1639.55	1825.72	394.973	468.788	500.032	2137.69	2218.73	2322.33	1991.16	1938.9	2122.81	1413.41	1823.26	1948.62
SYNPCC7942_RS07170	1132.8	1110.76	1140.41	1384.58	1132.47	937.988	814.548	842.235	847.07	887.472	978.805	1087.97	1181.34	1168	1116.98	1286.93	1397.48	1030.82	1026.4	1008.52	974.343	1319.47	1344.97	1441.52
SYNPCC7942_RS07175	880.716	1009.32	1087.83	1612.2	1951.18	1845.72	1858.67	2425.1	2590.45	2161.46	2293.87	2292.32	2602.38	2711.2	2608.26	2044.16	1901.12	2711.22	1503.03	1638.71	1439.29	580.509	993.458	970.89
SYNPCC7942_RS07180	254.173	266.278	252.563	204.54	226.495	235.578	224.056	249.732	255.128	263.906	244.166	214.657	294.083	301.049	291.931	254.508	239.569	255.583	177.504	199.442	193.572	176.677	224.738	207.397
SYNPCC7942_RS07185	200.828	212.177	233.599	199.296	197.404	161.014	194.255	242.387	221.559	204.352	240.953	231.604	243.28	260.438	227.221	233.823	240.476	200.391	192.296	165.516	193.572	176.677	228.196	218.792
SYNPCC7942_RS07190	242.668	225.702	204.292	241.253	218.183	255.029	251.649	271.768	233.868	253.397	267.726	241.772	183.176	192.459	210.308	293.179	402.911	309.077	242.424	211.778	198.203	187.894	238.568	221.071
SYNPCC7942_RS07195	1117.11	1081.17	1033.53	1165.36	911.173	593.267	1230.65	1155.62	918.685	1316.03	1153.36	1216.77	613.209	686.85	692.692	991.951	895.66	730.238	1431.53	947.862	789.107	1348.91	1392.22	1268.31
SYNPCC7942_RS07200	2919.33	2887.63	2224.8	2720.91	2370.92	1786.28	2899.48	2973.53	2470.72	3551.06	3558.61	3067.34	911.586	1066.47	1019.92	2046.85	1902.94	1621.81	2862.25	2387.13	2068.16	3125.49	3611.95	3710.35
SYNPCC7942_RS07205	191.415	222.321	228.427	146.849	187.014	159.934	140.173	155.471	183.513	165.817	177.77	199.97	115.2	93.5811	111.037	94.4287	126.136	137.556	179.147	165.516	126.887	121.991	186.706	208.536
SYNPCC7942_RS07210	724.865	802.215	717.175	319.922	282.599	266.916	352.088	439.48	433.047	843.098	773.192	796.492	236.841	268.384	236.78	237.421	205.085	238.601	349.255	346.453	333.425	702.5	682.282	642.702
SYNPCC7942_RS07215	7458.89	7701.77	7337.26	7152.62	7420.3	7349.38	5750.4	6177.2	6421.85	5905.19	6022.76	5862.41	6243.72	6314.08	6268.79	5707.09	6138.94	6876.97	4874.78	5891.76	5412.6	6099.55	5882.38	5930.18
SYNPCC7942_RS07220	1426.72	1608.66	1377.46	1096.13	921.563	720.781	946.995	754.094	817.977	1067.3	1134.09	1248.4	2356.96	2477.25	2419.27	1388.55	1214.18	1419.72	867.795	831.693	843.751	796.447	1079.9	1113.33
SYNPCC7942_RS07225	3059.49	3488.66	3116.95	2920.21	2571.44	2200.17	2313.4	2165.57	2394.62	3064.11	3363.71	3678.55	5072.39	5465.67	5128.27	3276.23	3267.75	3369.28	2181.82	2348.07	2262.66	2826.83	3248.91	3199.83
SYNPCC7942_RS07230	213.38	220.63	222.393	160.485	125.715	106.983	146.795	117.521	163.372	117.94	132.792	141.222	198.202	230.421	179.423	170.871	128.859	119.725	111.762	105.889	105.585	105.165	97.9628	113.954
SYNPCC7942_RS07235	782.394	852.934	948.189	362.928	349.093	441.978	307.939	355.012	493.472	204.352	227.031	230.474	520.19	561.487	514.739	405.594	451.006	345.589	226.81	309.443	300.083	225.753	217.823	273.49
SYNPCC7942_RS07240	5821.93	6467.59	5801.19	9777.03	11162.7	10577.2	8962.23	9465.35	8785.14	11787	11815.3	8708.31	4203.74	4080.49	3830.4	9800.8	8050.95	9320.72	7019.61	8207.95	8016.1	11718.1	10001.4	9034.29
SYNPCC7942_RS07245	6282.16	6613.83	5874.46	3785.57	4259.76	3665.5	3760.39	4087.53	3872.8	4264.54	4299.67	4217.45	5784.35	6307.01	6132.01	5173.79	5148.91	5711.99	3976.57	4340.43	4512.36	4236.03	4026.85	3921.16
SYNPCC7942_RS07250	685.117	695.704	793.03	409.081	526.756	521.945	492.261	470.084	540.469	432.059	333.051	441.742	467.957	511.165	458.118	686.182	633.405	958.649	580.996	621.97	605.723	539.845	421.816	488.864
SYNPCC7942_RS07255	36.6093	42.2663	43.9615	23.0763	23.8962	27.0158	38.6303	25.7077	22.3797	52.5477	51.4033	29.3742	27.9057	30.0166	35.2964	23.3823	35.3908	28.8699	27.1186	25.7013	25.9331	53.2834	56.4727	49.0003
SYNPCC7942_RS07260	5052.09	6055.92	5946	6452.98	6081.07	6886.87	5242.69	6991.28	9475.55	9982.89	12969.7	23401	7309.86	8202.47	7443.86	5161.2	4996.46	8570.1	8571.95	13922.9	10396.4	4334.19	6731.77	11935.6
SYNPCC7942_RS07265	4472.61	5255.39	4304.78	2250.99	2829.1	2838.82	2409.43	3351.8	3869.44	4958.17	4842.62	6500.73	5242.69	6443.85	5810.67	3002.83	3158.86	4500.3	3215.61	4132.76	4135.4	1507.36	2535.51	2818.09
SYNPCC7942_RS07270	8464.08	8498.06	8995.72	6672.21	6592.24	6201.75	9327.56	8192.2	6851.53	10610	10072.9	8759.15	3990.51	3784.74	3656.85	5304.19	4707.88	4495.21	8289.25	8203.84	7839.2	16372	13523.5	13461.4
SYNPCC7942_RS07275	1968.54	1839.43	2110.15	1165.36	1164.68	1033.08	2290.23	1915.84	1516.22	2169.64	2092.54	1586.21	843.61	823.69	709.605	1024.33	829.415	712.406	1651.77	1732.26	1777.34	3809.77	2898.55	2641.46
SYNPCC7942_RS07280	7831.26	8543.71	8803.5	5612.8	5694.57	5150.29	9829.76	8640.25	7077.57	9784.38	8485.83	6843.05	4123.6	3903.04	3510.52	5117.13	3742.35	5033.54	6865.94	7538.69	7056.58	16763.2	11425.9	10029.1
SYNPCC7942_RS07285	391.197	388.005	426.685	430.059	314.807	297.174	639.056	554.553	414.024	534.819	417.652	462.078	251.867	204.819	214.72	367.822	306.72	374.459	511.145	512.997	437.158	1117.55	614.284	695.121
SYNPCC7942_RS07290	1208.11	1094.7	1427.45	701.731	640.003	613.799	969.069	694.109	690.413	831.421	676.81	761.469	1055.41	1046.17	1035.36	751.832	784.042	657.214	903.954	789.543	845.604	1350.31	934.68	862.633
SYNPCC7942_RS07295	62176.2	66744.4	55972.4	55607.7	54825.2	53957	79053.1	68327.5	57415	93315.3	78239.1	66282.8	27334	28759.4	24472.9	34416.1	26795.4	32561.8	49904	56837.8	52691.4	123818	103307	93073.2
SYNPCC7942_RS07300	14806.9	16876.9	14033.2	12976.2	13636.4	13308	19901.2	18150.9	14336.4	23700.2	19289.1	16547.8	6861.22	7819.32	6241.58	8925.76	6472.89	9419.22	12774.5	13722.4	12564.6	29197.9	24774.2	21225.1
SYNPCC7942_RS07305	559.6	519.03	545.639	299.992	334.547	273.4	490.053	421.117	352.48	381.846	354.469	291.482	388.533	452.014	446.352	387.607	340.296	365.119	355.829	388.603	376.956	496.377	379.174	305.397
SYNPCC7942_RS13755	53842.9	29063.2	57360.2	225555	24160.1	22936.4	26402.2	33232.8	21161.1	58142.3	49862.3	257796	127131	162632	125847	112189	112106	90501.1	131962	37494	25008.8	39494.2	62360.8	132509
SYNPCC7942_RS07310	1945.52	2226.59	1898.1	528.658	576.626	529.51	671.064	601.072	505.78	966.877	547.231	569.407	2105.09	2275.96	2053.81	812.986	853.917	913.646	742.885	687.766	727.052	1588.69	978.475	664.353
SYNPCC7942_RS07315	4233.08	4661.97	3923.78	942.983	829.095	1102.24	983.417	945.066	851.546	1738.74	1034.49	1313.93	4576.53	4614.61	4421.61	1316.61	1480.06	1438.4	1316.49	1396.09	1425.39	3213.83	1939.66	1617.01
SYNPCC7942_RS07320	5506.04	6121.85	5563.28	5078.89	5588.6	5044.39	4343.15	4826.94	4642.66	5899.35	5652.22	5975.38	4425.55	5255.55	4592.94	5026.3	4493.72	6963.58	4243.65	4709.5	4739.27	5810.7	6118.64	6456.65
SYNPCC7942_RS07325	3020.79	2863.97	3134.19	2743.99	2533	2169.91	2322.23	2318.59	1924.65	2181.31	2018.65	2070.88	2814.9	2750.93	2690.62	3358.06	3182.45	3256.35	2517.92	2485.83	2633.13	2912.36	2900.85	2853.41
SYNPCC7942_RS07330	644.324	633.149	521.504	635.648	920.524	903.408	614.774	829.993	804.549	453.078	457.275	371.696	626.804	625.051	680.926	477.539	559.901	548.527	467.591	529.446	566.823	342.136	409.139	333.886
SYNPCC7942_RS07335	8620.97	8250.38	7390.7	5600.21	5313.27	5292.93	5393.9	5155.01	5129.42	8503.38	8013.56	7905.04	4143.64	4385.07	3888.49	3942.62	3549.97	3742.04	4239.54	4768.1	4353.05	8892.72	9954.17	9882.11
SYNPCC7942_RS07340	491.611	486.908	474.094	481.456	507.016	432.253	492.261	525.172	410.667	646.92	588.996	546.812	378.515	380.504	361.788	505.418	498.194	449.181	558.808	456.454	506.621	623.977	731.84	753.237
SYNPCC7942_RS07345	114.012	118.346	92.2329	108.039	122.598	133.998	111.476	116.297	117.493	197.346	187.408	177.375	110.907	103.292	91.9177	93.5293	88.0233	84.0622	115.87	125.422	100.028	159.85	168.265	191.443
SYNPCC7942_RS07350	1244.72	1351.68	1301.6	1098.22	1127.28	1086.03	1012.11	926.703	1055.2	1342.89	1186.56	1184.01	1121.95	1160.94	1080.22	1147.53	1051.74	1671.9	991.062	1085.62	940.074	1159.62	1383	1283.12
SYNPCC7942_RS07355	3231.04	3053.32	3356.59	2437.7	2259.75	2298.5	2147.85	1744.45	1996.27	2071.55	1917.99	2651.58	4019.13	3888.91	4041.44	1969.51	2265.92	4297.36	2004.31	2050.96	2611.83	3180.18	2207.04	2529.78
SYNPCC7942_RS07360	645.37	717.682	611.151	1289.13	917.407	606.234	1612.54	855.701	609.846	2347.13	864.218	712.889	2524.39	1520.25	1402.3	1566.62	822.156	629.193	772.469	654.868	664.072	9868.65	2582.76	1289.96
SYNPCC7942_RS07365	144.345	102.284	121.541	139.507	113.247	96.1762	167.766	155.471	124.207	149.469	126.367	114.107	113.054	117.418	100.742	176.267	174.232	87.4587	159.425	126.45	126.887	171.068	103.725	133.326
SYNPCC7942_RS07370	47.0691	42.2663	41.3755	44.0548	28.0521	31.3383	39.734	39.1737	34.6885	33.8641	29.9853	36.1528	49.3716	40.6107	52.2093	37.7715	46.2803	23.7752	47.663	35.9818	38.8996	26.6417	28.8126	30.7676
SYNPCC7942_RS07375	55.437	50.7196	56.8913	56.6419	57.1431	61.596	49.6675	64.8814	78.3288	37.3672	37.4816	46.3208	54.3803	44.142	45.5912	38.6708	37.2057	42.4557	45.1977	44.2062	54.6447	53.2834	27.6601	55.8376
SYNPCC7942_RS07380	33.4714	29.5864	38.7895	117.48	65.4549	57.2735	108.165	55.088	43.6403	67.7281	70.6796	65.527	32.9144	33.5479	34.5611	273.393	190.566	213.127	219.414	153.179	92.6181	183.688	183.248	118.512
SYNPCC7942_RS07385	47431.1	54234.4	43814.9	43731.8	48583.1	46535.2	40913.9	43416.7	39525.8	61103.6	51632.5	47447.2	35626.3	38599.6	33064.6	42858.9	35199.3	49537.3	36351.3	37877.5	36862	63694.7	55921.8	49940.4
SYNPCC7942_RS07395	1037.61	1046.51	1280.92	645.089	931.953	1137.91	735.08	1035.65	1300.26	644.585	931.685	1387.36	1819.59	1857.5	1786.88	663.699	1015.44	1320.37	889.983	1127.77	1258.68	266.417	354.971	570.911
SYNPCC7942_RS07400	2017.7	2050.76	2478.22	1829.32	2387.54	3097.09	1832.18	2876.82	3726.21	2014.33	2803.62	4533.79	3264.25	3850.95	3473.75	1706.01	2405.67	4523.23	2065.94	2721.25	3059.18	625.379	960.035	1620.43
SYNPCC7942_RS07405	1080.5	1077.79	953.361	1717.09	1829.62	1784.12	1786.93	1652.64	1581.12	2156.79	1844.09	1644.95	551.674	489.094	511.062	1115.16	1059	1264.33	1549.87	1627.4	1469.85	2298.2	2368.39	2103.59
SYNPCC7942_RS07410	2312.66	2606.14	2423.05	2338.05	2351.18	1913.8	1763.75	1809.34	1861.99	2114.75	1986.52	2103.64	2414.91	2542.58	2403.1	2028.87	1994.59	2734.15	1759.42	1973.86	1977.4	2221.08	2311.92	2189.06
SYNPCC7942_RS07415	611.899	637.376	639.596	651.382	796.887	822.361	663.338	740.628	782.169	582.695	621.124	550.201	513.751	542.947	509.592	758.127	689.667	770.146	502.105	563.372	566.823	594.531	562.422	521.91
SYNPCC7942_RS07420	255.219	244.299	248.253	225.519	227.534	320.948	257.168	230.146	283.103	245.223	248.449	272.276	346.317	301.931	329.433	213.139	191.473	236.903	195.583	209.722	208.391	220.145	290.431	235.885
SYNPCC7942_RS07425	1343.04	1475.09	1271.43	1897.5	1798.45	1512.88	1324.47	1456.77	1262.21	1579.93	1403.95	1408.83	1074.73	1170.65	1087.57	1724	1482.78	2127.03	1244.17	1210.02	1129.02	1526.99	1750.65	1642.08
SYNPCC7942_RS07430	926.739	979.733	930.087	666.067	588.055	507.897	686.516	618.21	532.636	641.082	612.556	589.743	822.86	885.489	904.47	807.59	761.356	747.22	665.639	571.596	619.615	674.456	646.554	690.562
SYNPCC7942_RS07435	786.578	819.121	705.97	749.981	813.511	831.006	862.008	864.27	788.883	957.536	905.984	763.729	781.359	670.076	669.161	650.209	656.091	614.758	675.5	708.327	739.093	1201.68	872.445	805.656
SYNPCC7942_RS07440	2681.9	2510.62	2188.59	3798.16	4164.18	3758.44	3513.15	3596.64	3268.55	3485.66	3446.16	2775.86	1597.06	1584.7	1561.87	3575.7	3382.09	3466.93	3439.95	3322.66	3320.36	3654.12	4044.13	3816.33
SYNPCC7942_RS07445	422.576	474.228	384.447	609.425	663.899	627.847	592.699	568.019	569.562	455.413	417.652	381.864	308.394	310.76	308.108	600.746	620.7	602.871	610.58	550.007	566.823	611.357	558.964	526.468
SYNPCC7942_RS07450	176.771	166.529	149.124	298.943	355.326	319.867	237.3	302.372	246.176	246.39	233.457	193.192	98.0276	90.0497	89.7117	292.279	254.995	281.906	292.552	290.938	317.68	475.344	248.941	245.002
SYNPCC7942_RS07455	141.207	119.191	131.022	209.785	210.91	184.788	193.152	195.869	180.156	143.63	130.65	131.054	145.968	105.941	125.008	179.864	139.748	190.201	188.187	192.245	167.639	406.637	157.893	158.396
SYNPCC7942_RS07460	203.966	211.332	222.393	166.779	175.585	191.272	121.41	156.695	179.037	121.444	133.863	124.275	315.549	307.229	352.229	167.274	167.879	135.009	129.019	150.095	143.558	116.382	84.1327	92.3029
SYNPCC7942_RS07465	2416.22	2475.96	2751.47	782.498	619.224	623.525	794.681	710.023	647.891	1015.92	979.876	1100.4	5160.4	5327.06	5086.36	874.14	832.138	757.409	696.044	644.588	640.918	814.676	917.393	882.006
SYNPCC7942_RS07470	1329.44	1358.44	1624.85	505.582	517.405	614.88	504.402	581.485	505.78	741.506	825.666	1119.61	3416.66	3400.7	3256.09	542.29	660.628	536.64	469.234	474.959	463.091	410.843	458.696	552.678
SYNPCC7942_RS07475	76.3566	87.0686	78.4411	52.4462	32.208	34.5802	51.875	50.1913	66.02	57.2186	49.2615	61.0079	100.89	120.949	115.449	58.4558	63.522	51.7959	62.455	40.094	31.4902	42.0659	65.6927	61.5353
SYNPCC7942_RS07480	31.3794	32.9677	37.0656	37.7613	37.4028	21.6126	41.9415	48.9671	43.6403	35.0318	44.9779	44.0613	51.5182	50.3219	39.7085	58.4558	39.9281	50.9468	43.5541	29.8135	37.0473	49.0768	35.7276	36.4653
SYNPCC7942_RS07485	467.553	515.649	568.051	932.494	847.796	904.489	1401.73	1258.46	1103.32	1581.1	1192.99	1125.26	885.826	808.682	881.675	744.637	592.569	622.4	737.133	760.757	744.65	1841.08	1679.2	1130.43
SYNPCC7942_RS07490	17786.9	19549	18018.2	82622.7	76876.2	63599.5	162168	142635	81666.8	117777	69635.4	54930.8	32996	31867.9	26523.8	191131	58816.8	100579	42566.4	34322.5	41768.9	140513	60124.9	35896.7
SYNPCC7942_RS07495	303.334	295.019	248.253	852.776	670.133	373.899	371.955	281.561	474.449	324.628	225.96	363.788	225.392	278.978	289.725	851.657	755.004	477.202	1031.33	414.304	343.613	431.876	399.919	413.654
SYNPCC7942_RS07500	1590.94	1442.97	1407.63	1627.93	1515.85	1346.47	1602.61	1448.2	1397.61	1745.75	1818.39	1724.04	1943.38	1944.02	1918.51	2110.71	2102.58	1699.08	1719.98	1691.14	1974.62	1759.76	1708.01	1652.34
SYNPCC7942_RS07505	258.357	186.817	214.635	198.247	215.066	179.385	169.973	159.143	162.253	138.959	155.281	124.275	202.495	273.681	262.517	271.595	308.535	244.545	252.285	239.536	276.002	144.426	148.673	137.885
SYNPCC7942_RS07510	239.53	351.656	389.619	219.225	208.832	264.755	196.463	228.921	250.652	198.513	213.11	206.749	304.1	302.814	302.961	234.723	234.124	317.568	251.463	278.602	243.586	210.329	233.958	227.908
SYNPCC7942_RS07515	147.483	193.58	225.841	137.409	149.611	200.998	161.144	144.453	158.896	124.947	137.076	124.275	135.951	120.949	118.39	142.093	156.99	137.556	139.702	212.806	180.605	131.806	146.368	132.187
SYNPCC7942_RS13760	92.0463	153.004	105.163	55.593	59.2211	64.8379	72.8457	74.6749	58.1871	66.5604	55.6869	57.6186	69.4064	63.5645	69.1221	66.5497	62.6145	80.6658	59.1679	74.0196	79.6516	50.479	42.6426	45.5817
SYNPCC7942_RS07520	123.426	142.015	149.124	52.4462	85.1952	98.3375	78.3643	93.0376	123.088	92.2504	62.1124	76.8248	103.752	90.9326	104.419	80.9389	84.3935	123.971	89.5736	95.6087	70.3898	77.1208	69.1502	56.9771
SYNPCC7942_RS07525	43.9312	51.5649	83.613	34.6145	21.8183	48.6284	36.4229	42.8462	31.3315	22.1868	26.7726	47.4506	69.4064	54.7361	64.7101	43.1674	65.3369	26.3225	32.0493	48.3184	41.6782	30.8483	42.6426	39.884
SYNPCC7942_RS07530	144.345	170.756	199.12	143.703	148.572	176.143	154.521	165.264	196.941	150.637	124.225	126.535	174.589	150.966	187.512	152.885	181.491	198.693	160.246	172.712	163.008	144.426	137.148	124.21
SYNPCC7942_RS07535	23.0116	39.7303	31.0316	30.4188	23.8962	44.3059	24.2819	29.3803	31.3315	19.8513	21.4181	38.4124	27.1901	32.6651	36.0317	34.1742	35.3908	36.5119	27.9404	46.2623	27.7854	19.6307	27.6601	30.7676
SYNPCC7942_RS07540	115.058	114.119	124.989	99.6478	112.208	127.515	153.418	159.143	149.944	158.811	174.557	142.352	123.071	113.886	134.568	156.482	128.859	152.84	165.999	152.151	180.605	137.415	126.775	111.675
SYNPCC7942_RS07545	191.415	245.99	262.907	217.127	214.027	236.658	220.745	179.954	199.179	304.777	291.286	268.887	217.521	248.078	239.721	241.018	227.772	226.713	198.048	212.806	174.122	277.635	296.193	268.932
SYNPCC7942_RS07550	145.391	144.551	169.812	165.73	89.3511	439.817	151.21	84.4683	85.0427	451.91	154.21	193.192	254.013	266.618	249.281	195.153	139.748	178.314	138.058	120.282	141.706	510.399	280.058	180.048
SYNPCC7942_RS07555	474.875	502.969	564.603	630.404	539.223	599.751	629.122	542.311	539.35	879.298	683.236	751.301	326.282	279.86	283.107	520.707	471.877	637.684	609.758	558.231	524.219	921.242	878.208	984.564
SYNPCC7942_RS07560	1015.65	973.816	1093	1352.06	1505.46	1437.24	1446.98	1481.26	1223.05	1790.12	1846.24	1681.11	926.612	861.652	925.06	1070.19	1059	939.12	1184.18	1251.14	1260.53	2014.95	1925.83	1760.59
SYNPCC7942_RS07565	121.334	106.511	134.47	105.941	127.793	71.3217	88.2979	94.2617	83.9237	82.9086	69.6087	68.9163	116.631	111.238	131.626	121.408	127.951	118.876	117.514	94.5806	78.7254	121.991	87.5903	87.7447
SYNPCC7942_RS07570	968.578	900.272	976.634	765.715	669.094	583.541	529.787	471.309	485.639	437.897	432.645	395.422	476.543	484.679	430.91	546.787	509.083	534.942	539.907	493.464	569.602	956.297	868.988	863.773
SYNPCC7942_RS07575	465.462	458.167	380.999	710.122	850.913	816.958	629.122	812.854	635.583	531.315	512.962	439.483	264.746	298.4	272.076	870.542	748.652	987.519	722.341	664.12	685.374	795.045	601.607	623.329
SYNPCC7942_RS07580	137.023	145.396	122.403	156.29	122.598	140.482	104.854	63.6573	115.255	85.244	138.146	114.107	96.5966	93.5811	108.095	114.214	81.6711	98.4972	129.019	93.5526	90.7658	107.969	115.25	152.699
SYNPCC7942_RS07585	1992.59	2174.18	1721.39	1363.6	1581.31	1591.77	1186.5	1149.5	1289.07	1713.05	1579.58	1337.65	1412.46	1436.38	1372.88	951.481	990.035	1070.73	951.617	906.74	996.571	1079.69	1418.73	1427.85
SYNPCC7942_RS07590	251.035	319.533	259.459	180.415	140.26	175.062	174.388	155.471	155.539	191.507	174.557	176.245	204.642	174.802	172.07	206.844	144.286	186.805	199.692	141.871	154.672	288.852	236.263	231.327
SYNPCC7942_RS07595	446.634	452.25	476.68	451.038	327.274	279.884	385.199	303.596	326.743	542.993	480.835	528.735	284.781	232.187	279.43	384.01	309.443	284.453	400.205	376.266	346.392	681.467	704.18	777.168
SYNPCC7942_RS07600	2434	2377.9	2342.89	14099.6	14061.4	13809.4	13576.9	14264.1	12091.7	14527.7	13180.7	11253.7	1067.57	1205.08	1055.22	17456.7	14554.7	15992.2	13773.8	15052.7	14519.7	20423	16048.6	14495
SYNPCC7942_RS07605	69.0347	63.3995	64.6492	58.7398	62.338	65.9185	64.0159	66.1056	73.8529	51.38	74.9632	82.4736	115.2	115.652	105.154	81.8382	81.6711	69.6273	72.3163	52.4306	64.8327	40.6637	44.9476	55.8376
SYNPCC7942_RS07610	26.1495	27.0504	40.5135	26.2231	30.13	39.9834	35.3191	25.7077	44.7593	24.5223	40.6943	35.0231	52.9492	40.6107	44.1205	33.2749	35.3908	43.3048	36.9799	33.9257	40.752	50.479	27.6601	30.7676
SYNPCC7942_RS07615	241.622	225.702	191.362	161.534	178.702	188.03	213.019	187.299	187.989	206.688	180.983	213.528	256.16	287.806	260.311	201.448	169.694	184.258	164.355	178.881	157.451	183.688	182.096	178.908
SYNPCC7942_RS07620	104.598	131.871	125.85	119.577	105.975	119.95	136.862	140.781	123.088	157.643	115.657	145.741	198.917	182.748	186.041	125.905	120.692	130.763	93.6825	108.973	108.363	133.209	134.843	105.977
SYNPCC7942_RS07625	124.472	111.583	100.853	97.55	104.936	76.7249	121.41	124.866	155.539	107.431	111.374	125.405	110.192	99.761	85.2996	74.6436	65.3369	45.003	87.93	64.7672	78.7254	99.5559	93.3528	87.7447
SYNPCC7942_RS07630	196.644	187.662	180.156	132.164	146.494	144.805	140.173	171.385	182.394	158.811	137.076	169.466	188.9	258.672	194.13	161.878	160.62	157.935	138.88	138.787	148.189	64.501	117.555	124.21
SYNPCC7942_RS07635	288.691	348.274	304.282	353.488	387.534	351.205	350.984	345.218	313.315	344.479	336.263	284.704	234.694	215.413	225.015	385.809	382.039	507.77	409.244	377.294	376.03	508.997	410.291	378.328
SYNPCC7942_RS07640	210.242	207.105	212.911	312.58	344.937	253.948	281.449	264.423	239.462	214.862	232.386	168.337	127.364	158.028	157.363	358.829	353.001	506.921	312.275	316.639	341.761	248.189	208.603	279.188
SYNPCC7942_RS07645	1368.14	1363.51	1126.62	1538.77	1889.88	1531.26	1291.36	1427.39	1279	1449.15	1471.42	1174.97	1012.48	1155.64	1015.51	1804.04	1876.62	1624.35	1140.63	1499.93	1556.91	1456.88	1448.7	1534.96
SYNPCC7942_RS07650	874.44	896.046	733.553	1073.05	1101.3	1037.41	836.622	848.356	800.073	1045.11	987.372	737.744	676.176	725.695	620.628	1104.37	1183.32	1018.94	815.202	942.722	970.638	998.363	1008.44	972.029
SYNPCC7942_RS07655	155.851	147.932	120.679	228.666	201.559	205.32	146.795	150.574	179.037	122.611	122.083	128.794	105.183	90.9326	93.3884	189.757	235.939	222.468	195.583	153.179	177.827	137.415	146.368	159.536
SYNPCC7942_RS14015	23.0116	15.2159	39.6515	27.272	19.7404	25.9352	28.6968	31.8286	24.6176	23.3545	20.3471	27.1146	37.2076	31.7823	36.0317	37.7715	25.4088	28.0207	27.9404	26.7293	24.0807	30.8483	23.0501	17.0931
SYNPCC7942_RS07660	4098.15	4113.36	3510.88	11971.4	10965.2	11333.7	10329.7	9241.32	8519.94	18671.9	20467.1	18238	4935.73	5537.18	4532.65	11390.8	10281.5	8268.67	9844.05	10321.6	10243.6	21039.9	18245.3	19567.1
SYNPCC7942_RS07665	552.278	437.879	457.717	880.048	821.822	663.508	1041.91	985.464	797.835	599.044	672.527	538.903	324.135	331.065	311.785	1284.23	1416.54	1145.45	1149.66	1056.84	1093.82	1025	794.075	929.866
SYNPCC7942_RS07670	2769.76	2956.95	2613.55	3823.33	3752.75	2874.48	4719.52	4830.61	3327.86	4320.59	3703.18	2998.43	2045.7	2295.39	2103.08	6386.98	6083.59	6467.7	4687.41	4466.88	4056.67	4798.31	4128.27	3488.14
SYNPCC7942_RS07675	106.69	99.7485	88.7849	90.2075	94.5459	87.5312	102.646	83.2441	79.4478	94.5858	108.161	122.016	85.8636	80.3385	109.566	116.012	127.951	95.1007	124.91	115.142	98.1752	120.589	109.488	108.256
SYNPCC7942_RS07680	260.449	202.878	230.151	256.987	211.949	153.45	214.122	201.989	198.06	156.475	216.322	152.52	193.909	166.857	186.777	225.729	272.237	197.843	261.325	184.021	226.914	168.263	208.603	226.769
SYNPCC7942_RS07685	678.842	743.887	790.445	704.877	703.38	667.83	855.385	889.978	806.787	1028.77	905.984	1057.47	1670.76	1731.25	1721.43	830.972	821.248	1056.3	817.667	838.889	727.052	576.302	637.334	611.934
SYNPCC7942_RS07690	2649.47	2626.43	2775.61	2463.92	2237.93	2042.39	2746.06	2458.15	2371.13	3365.39	3401.19	3591.56	6300.24	7216.34	7187.23	3062.19	2992.79	2542.25	2660.09	2309	2167.26	2225.28	2326.9	2126.39
SYNPCC7942_RS07695	9573.86	10924.2	12650.6	11868.6	9934.59	10597.8	11575.8	11273.5	12750.8	17736.6	18674.4	21565.2	24399.6	24222.5	23422.1	13198.4	12952.1	10724.3	11673.3	12105.3	11621.7	9933.15	10867	10619.4
SYNPCC7942_RS07700	63.8048	73.5434	70.6832	47.2016	17.6624	28.0964	45.2527	24.4836	41.4024	40.8704	40.6943	54.2292	93.0189	113.886	133.097	69.2477	61.707	62.8344	61.6332	47.2903	53.7185	35.0549	57.6252	61.5353
SYNPCC7942_RS07705	324.254	339.821	307.73	319.922	341.82	360.931	274.827	324.407	333.457	317.622	294.498	314.078	296.945	293.986	286.783	283.286	261.347	322.663	299.948	289.91	259.331	311.287	344.598	346.421
SYNPCC7942_RS07710	346.22	369.408	306.006	394.396	579.743	679.717	460.253	549.656	578.514	516.135	477.623	369.437	312.687	331.065	314.726	381.312	308.535	444.935	396.918	375.238	412.151	273.428	349.209	403.398
SYNPCC7942_RS07715	827.371	728.671	786.997	937.739	821.822	730.507	770.399	721.041	668.033	656.262	621.124	727.576	953.086	891.669	911.088	1398.44	1371.17	1400.19	1045.3	893.376	982.679	961.906	822.887	899.099
SYNPCC7942_RS07720	944.521	761.639	892.159	1274.44	956.888	990.939	1017.63	825.096	927.637	1119.85	1125.52	1520.68	911.586	841.347	903.735	1022.53	1016.35	808.356	1282.79	1054.78	1079	1388.17	1471.75	1953.18
SYNPCC7942_RS07725	588.887	597.646	633.562	435.304	387.534	378.221	385.199	319.511	339.052	309.447	341.618	392.032	490.854	479.382	484.59	523.405	515.435	462.767	428.145	369.07	338.982	518.812	474.831	446.7
SYNPCC7942_RS07730	537.634	560.451	478.404	672.361	756.367	695.927	598.218	580.261	596.418	686.623	605.06	566.018	332.722	355.785	347.817	542.29	534.492	550.226	558.808	552.063	526.997	1012.39	735.297	690.562
SYNPCC7942_RS07735	925.693	1076.95	877.505	906.271	1562.61	1614.46	704.175	904.668	1050.73	976.219	974.521	785.194	659.003	561.487	573.567	423.58	485.489	643.628	640.163	754.589	823.375	802.056	913.935	992.541
SYNPCC7942_RS07740	139.115	141.169	136.194	169.926	147.533	171.82	112.58	107.728	127.564	82.9086	108.161	127.665	158.848	154.497	125.743	122.308	103.45	76.4202	132.306	138.787	154.672	120.589	124.47	153.838
SYNPCC7942_RS07745	1606.63	1645	1759.32	1197.87	1084.68	1164.92	1334.4	1247.44	1271.17	1355.73	1538.89	1464.19	1900.45	1925.48	1954.54	1196.1	1291.31	922.986	1313.2	1233.66	1234.6	1256.37	1453.31	1201.08
SYNPCC7942_RS07750	192.46	213.022	212.049	143.703	185.975	153.45	154.521	182.403	175.68	154.14	150.997	179.634	237.556	233.953	265.458	222.132	219.604	211.429	210.375	157.292	221.357	126.198	142.91	144.722
SYNPCC7942_RS07755	586.795	573.977	633.562	614.67	424.937	403.076	623.604	523.948	481.163	592.037	555.798	697.072	662.581	675.373	713.281	805.791	813.988	647.874	789.727	592.157	587.199	709.511	718.01	730.446
SYNPCC7942_RS07760	434.082	389.695	374.966	375.515	250.391	240.981	371.955	284.009	265.199	343.312	316.987	314.078	355.619	381.387	407.379	409.191	415.615	369.364	402.67	301.219	340.835	371.582	397.614	421.631
SYNPCC7942_RS07765	2043.85	1828.44	1895.52	1921.63	1697.67	1558.27	1825.56	1574.29	1405.44	1695.54	1312.93	1424.65	1806	1904.29	1908.95	2479.43	2284.07	2273.93	2116.07	1772.36	1797.72	1869.13	1928.14	1873.41
SYNPCC7942_RS07770	2289.65	2048.23	2048.95	5666.29	5616.65	3840.57	5829.87	5648.36	4259.97	2998.72	2815.4	2242.61	1172.75	1232.45	1180.22	9313.36	8568.2	6493.17	5380.99	4858.57	4876.35	5339.56	3478.26	3270.49
SYNPCC7942_RS07775	2013.51	1856.34	2197.21	5365.25	5688.34	4291.19	5803.38	5816.07	4868.7	2633.22	2224.26	1876.56	1379.54	1314.55	1175.08	6272.76	6851.3	6308.91	5060.5	5289.32	5018.98	6413.64	3688.01	2839.74
SYNPCC7942_RS07780	11718.1	12012.1	13407.4	26972	27842.2	25232.8	30743.1	25429.9	24490.1	27357.5	16923.5	14731.1	15976.4	15131	13580.3	35226.4	31840.8	34153.9	23701.7	27096.3	26157.2	37698	24873.3	16527.9
SYNPCC7942_RS07785	7119.99	7569.05	6528.71	27636	20232.8	16969.2	31939.5	22628.9	14674.3	25003.4	18114.3	10408.6	12698.5	11629.7	10524.9	34446.7	23372.4	21779.8	18181.8	16135.2	16238.7	26585.6	23519.1	16861.8
SYNPCC7942_RS07790	13162.6	12836.3	9476.71	38920.3	34749.3	28213.1	34840.1	34805.8	29690	33276.7	27521.1	24536.5	19291.4	18153.9	16922.4	44068.5	41529.7	33782	30912.7	30565	24567.9	37145.6	31674.2	28482.9
SYNPCC7942_RS07795	6487.17	6866.59	6795.06	3400.61	3920.02	4078.3	4015.35	3933.28	3459.9	4535.45	3828.48	3448.08	5843.74	5583.97	5040.03	3539.73	3132.54	3751.38	3518.84	4301.36	4269.7	12291.6	4145.55	3828.86
SYNPCC7942_RS07800	160.035	166.529	149.124	151.045	144.416	150.208	166.662	168.937	139.873	191.507	227.031	170.596	125.218	118.301	133.832	139.395	142.471	95.1007	156.137	150.095	138.001	214.536	201.688	181.187
SYNPCC7942_RS07805	1525.04	1450.58	1336.95	854.874	835.329	851.538	769.295	771.232	820.215	1081.31	1107.31	1064.25	1763.07	1810.71	1787.62	732.946	808.544	716.652	673.035	645.616	664.072	813.273	911.63	966.332
SYNPCC7942_RS07810	274.047	323.76	268.079	329.362	407.275	337.157	355.399	306.045	341.29	443.736	346.972	360.399	210.366	225.124	204.425	317.46	329.407	443.237	340.215	310.471	283.412	493.573	475.984	460.375
SYNPCC7942_RS07815	72.1727	77.77	64.6492	82.865	123.637	133.998	104.854	121.194	107.422	85.244	104.948	83.6034	74.4151	82.987	65.4454	81.8382	81.6711	78.9676	78.8905	76.0757	75.9469	79.9251	74.9127	56.9771
SYNPCC7942_RS07820	43.9312	55.7915	38.7895	33.5656	46.7535	55.1122	45.2527	41.6221	55.9492	57.2186	54.616	46.3208	48.6561	45.9077	49.2679	22.483	34.4833	41.6066	27.9404	28.7854	38.8996	32.2505	55.3202	53.5585
SYNPCC7942_RS07825	234.3	287.411	262.045	168.877	110.13	112.386	152.314	106.504	125.326	173.991	139.217	183.024	248.289	273.681	311.785	180.763	150.638	156.237	200.513	132.618	154.672	225.753	218.976	247.281
SYNPCC7942_RS07830	36.6093	27.8958	33.6176	123.773	41.5586	49.7091	44.1489	40.3979	22.3797	57.2186	37.4816	61.0079	86.5792	100.644	88.9763	106.12	98.0053	105.29	91.2171	60.655	46.3091	70.1098	89.8953	69.5121
SYNPCC7942_RS07835	404.795	457.322	457.717	485.652	441.561	450.623	520.957	454.17	461.021	662.101	555.798	658.659	531.639	518.227	584.597	546.787	502.731	454.276	595.788	482.156	476.057	722.131	716.857	644.981
SYNPCC7942_RS07840	917.325	1169.09	1040.42	554.881	688.835	850.457	461.356	541.087	740.767	484.606	560.082	532.124	643.977	563.252	627.982	384.01	425.597	599.474	444.581	554.119	587.199	451.507	440.256	450.119
SYNPCC7942_RS07845	183.047	209.641	222.393	96.5011	206.754	284.206	125.824	179.954	252.89	144.798	186.337	187.543	249.005	223.359	252.958	70.147	76.2263	123.971	113.405	114.114	146.337	91.1427	59.9302	113.954
SYNPCC7942_RS07850	267.771	221.475	211.187	132.164	179.741	215.046	142.38	145.677	164.491	158.811	114.587	164.947	311.971	277.212	304.431	109.717	109.802	146.048	129.841	133.647	164.86	112.176	102.573	112.815
SYNPCC7942_RS07860	25.1035	27.0504	26.7217	15.7339	12.4676	23.7739	16.5558	22.0352	14.5468	10.5095	22.489	18.0764	14.3106	22.9539	22.7956	14.3891	14.5193	24.6243	16.4355	18.5049	25.9331	23.8373	18.4401	20.5118
SYNPCC7942_RS13770	351.45	396.458	344.796	129.018	135.066	105.902	126.928	182.403	128.683	164.649	147.785	145.741	112.338	130.66	94.1237	109.717	89.8382	140.953	114.227	128.506	126.887	107.969	139.453	178.908
SYNPCC7942_RS07865	340.99	389.695	360.312	87.0607	118.442	109.144	139.069	161.592	146.587	198.513	201.33	188.673	204.642	226.007	233.839	103.422	99.8202	106.988	136.415	116.17	125.961	129.002	124.47	159.536
SYNPCC7942_RS07870	2679.8	2742.24	2667	1115.01	1164.68	1257.86	1140.15	1121.35	1256.62	1903.39	2014.37	2078.79	1591.34	1732.13	1857.47	1141.24	1174.25	1223.57	1166.1	1285.06	1273.5	1437.25	1569.71	1787.94
SYNPCC7942_RS07875	83.6785	110.738	125.85	74.4736	61.299	81.0474	88.2979	97.9343	115.255	64.2249	118.87	119.756	115.916	79.4557	100.742	42.2681	64.4294	44.1539	74.7816	50.3745	64.8327	43.4681	77.2177	72.9307
SYNPCC7942_RS07880	23.0116	27.8958	26.7217	15.7339	12.4676	19.4514	16.5558	15.9143	25.7366	19.8513	19.2762	30.5039	35.061	27.3681	28.6783	17.0871	22.6864	16.1332	21.3662	15.4208	16.6713	12.6198	14.9825	12.535
SYNPCC7942_RS07885	112.966	101.439	116.369	90.2075	52.9873	77.8055	86.0904	69.7782	82.8048	64.2249	77.105	85.863	118.062	120.066	96.3298	79.1402	94.3755	55.1924	71.4945	59.6269	70.3898	58.8922	65.6927	71.7911
SYNPCC7942_RS07890	49.1611	41.421	57.7533	13.636	30.13	25.9352	22.0745	26.9319	23.4986	26.8577	16.0635	30.5039	50.8026	50.3219	52.2093	29.6776	37.2057	34.8137	47.663	40.094	30.564	21.0329	28.8126	23.9304
SYNPCC7942_RS07895	782.394	719.373	857.68	967.108	802.082	615.96	682.101	517.827	462.14	643.417	455.134	552.46	814.273	868.715	904.47	682.584	544.474	561.264	588.392	487.296	459.386	1878.94	1086.81	831.866
SYNPCC7942_RS07900	124.472	132.716	150.848	134.262	184.936	202.078	121.41	150.574	179.037	126.114	157.423	192.062	140.244	169.505	164.717	86.3348	112.525	163.03	121.623	133.647	147.263	84.1317	104.878	129.908
SYNPCC7942_RS07905	309.61	321.224	351.692	170.975	258.703	300.416	185.426	227.697	307.72	155.308	230.244	302.78	438.62	446.717	385.319	193.354	263.162	247.941	205.444	218.975	263.962	114.98	152.13	165.234
SYNPCC7942_RS07910	406.887	455.631	578.395	267.476	308.573	337.157	264.894	308.493	401.715	214.862	276.293	418.017	680.469	688.616	626.511	279.689	286.756	352.382	275.295	297.107	324.164	246.786	222.433	259.816
SYNPCC7942_RS07915	2202.84	2222.36	1630.88	4784.14	5996.91	4788.28	4681.99	5497.78	4375.22	3552.22	3223.42	2170.3	1122.67	1308.37	1163.31	6446.33	6540.95	6690.17	4919.15	5418.85	5136.6	4090.2	3051.83	2534.34
SYNPCC7942_RS07920	238.484	206.26	215.497	222.372	234.806	225.852	216.33	246.06	208.131	255.732	208.826	203.36	223.961	207.468	227.956	200.548	201.455	202.938	174.217	200.47	228.767	165.459	220.128	213.094
SYNPCC7942_RS07925	2066.86	2143.75	1923.96	2994.68	3192.74	2910.14	2121.36	2138.64	2391.27	2142.78	2284.24	1888.99	1559.14	1642.08	1466.27	3435.4	3558.14	2546.49	2206.47	2329.56	2311.75	2783.36	2706.08	2560.55
SYNPCC7942_RS07930	3710.09	3832.71	3309.18	3381.73	3771.45	3514.21	3370.77	3168.17	2994.4	3138.85	2800.41	2426.76	1788.83	1922.83	1889.09	4329.33	4464.69	3897.43	3182.74	3470.7	3345.37	3729.84	3532.42	3236.3
SYNPCC7942_RS07935	3316.81	3160.67	3441.92	3983.82	3821.32	4514.88	3851.99	3944.3	3900.78	3839.48	4339.3	4377.88	3073.2	3252.38	3132.56	2239.31	2309.48	2676.41	2412.73	2270.96	2229.32	935.264	2033.02	2749.71
SYNPCC7942_RS07940	30095	32339.6	31174.7	35945.6	44318.1	48711.6	29763	37359.5	38636.3	35657.7	40387	32847.1	10927.6	10934.9	10035.2	9699.17	8580.91	8831.63	13293.9	14797.8	14406.8	8551.99	19460	24982.2
SYNPCC7942_RS07945	112.966	99.7485	143.952	56.6419	62.338	96.1762	64.0159	67.3298	86.1617	65.3927	67.4669	86.9927	288.359	274.563	273.547	38.6708	37.2057	32.2663	61.6332	94.5806	82.4301	26.6417	58.7777	56.9771
SYNPCC7942_RS07950	396.427	343.202	320.66	497.19	835.329	784.539	452.527	499.465	534.874	293.099	320.2	353.62	175.305	193.342	192.66	415.486	414.708	508.619	473.343	541.783	619.615	206.123	314.633	355.537
SYNPCC7942_RS07955	339.944	380.397	440.477	539.147	680.523	721.862	438.178	419.893	565.087	303.609	411.227	433.834	319.126	293.103	315.462	387.607	482.767	570.604	452.799	545.895	554.783	248.189	303.108	371.491
SYNPCC7942_RS14170	38.7013	35.5037	37.9275	31.4677	29.0911	28.0964	33.1117	19.5869	25.7366	17.5159	31.0562	24.8551	24.328	35.3136	22.0603	36.8721	22.6864	29.719	27.1186	35.9818	36.1211	19.6307	14.9825	21.6513
SYNPCC7942_RS14020	378.645	507.196	607.703	233.91	219.222	196.675	332.221	268.095	194.703	387.685	326.625	351.36	480.121	494.391	452.97	267.998	203.27	408.424	304.057	261.125	185.236	459.92	333.073	349.839
SYNPCC7942_RS14025	992.636	1285.74	1556.75	524.462	458.184	473.317	897.327	730.834	565.087	1097.66	920.976	876.706	1226.42	1210.37	1183.9	549.485	447.376	426.255	524.293	597.297	464.943	1081.09	825.192	770.33
SYNPCC7942_RS07965	1620.22	1693.19	1905	723.758	483.119	451.704	933.75	675.746	513.613	1081.31	1179.06	938.844	1640.71	1867.21	1573.63	744.637	661.536	406.725	594.966	639.447	624.246	1170.83	1026.88	1040.4
SYNPCC7942_RS07970	1841.97	2241.81	1916.2	916.76	972.472	956.359	1337.71	1224.18	933.232	2047.02	1524.97	1159.15	2113.68	2370.43	1989.1	1228.47	993.665	1427.36	836.568	1063	990.088	1508.76	1543.2	1240.96
SYNPCC7942_RS07975	37.6553	39.7303	68.9592	30.4188	27.0131	37.8221	28.6968	31.8286	23.4986	49.0445	39.6234	45.191	93.7345	81.2213	109.566	35.9728	23.5939	29.719	44.3759	34.9537	25.0069	44.8703	48.4051	45.5817
SYNPCC7942_RS14030	64.8508	77.77	92.2329	54.5441	51.9483	29.1771	61.8085	55.088	42.5214	78.2377	56.7578	85.863	126.649	126.246	128.685	70.147	56.2623	59.4379	76.4252	72.9916	58.3494	54.6856	70.3027	85.4657
SYNPCC7942_RS07980	147.483	134.407	130.16	77.6204	83.1173	70.2411	79.4681	75.8991	88.3997	99.2567	106.019	79.0843	145.253	165.974	159.569	108.818	71.6891	76.4202	96.1478	89.4404	67.6112	99.5559	130.233	93.4424
SYNPCC7942_RS07985	34.5174	34.6584	31.0316	20.9785	12.4676	15.1288	17.6596	19.5869	16.7847	16.3482	10.709	28.2444	30.7678	35.3136	46.3265	57.5565	39.9281	46.7012	46.8412	31.8696	22.2284	21.0329	17.2875	20.5118
SYNPCC7942_RS07990	97.2762	79.4607	98.2668	126.92	99.7408	121.031	119.202	85.6925	90.6376	73.5668	95.3103	144.611	79.4239	98.8781	100.742	169.972	172.417	144.349	200.513	154.208	118.551	117.784	123.318	134.466
SYNPCC7942_RS07995	222.794	218.94	197.396	271.671	273.248	238.82	152.314	165.264	186.87	168.153	142.43	138.962	101.605	120.066	94.8591	215.837	246.828	201.24	201.335	180.937	188.941	185.09	222.433	247.281
SYNPCC7942_RS08000	719.635	672.034	594.773	518.169	701.302	703.491	526.476	547.208	609.846	502.122	550.444	649.621	1254.32	1402.83	1421.42	944.287	860.269	933.176	654.134	633.279	646.475	448.703	369.954	434.166
SYNPCC7942_RS08005	538.68	428.58	744.759	866.412	952.732	1220.03	1434.84	1629.38	2180.9	2260.72	2756.5	3625.45	3943.29	4294.14	3981.14	1143.94	1461.91	1407.83	1424.14	1479.36	1562.47	256.602	427.579	540.143
SYNPCC7942_RS14035	44.9772	27.8958	55.1673	181.464	193.248	175.062	96.0239	129.763	98.4705	71.2313	147.785	189.802	46.5095	62.6817	76.4755	86.3348	290.386	98.4972	101.078	143.927	82.4301	42.0659	79.5227	132.187
SYNPCC7942_RS08010	211.288	241.763	243.943	267.476	219.222	247.465	173.285	186.075	205.893	127.282	215.251	254.2	185.322	218.944	209.572	141.193	316.702	158.784	152.85	196.358	149.115	71.512	121.013	126.489
SYNPCC7942_RS08015	542.864	581.584	687.006	3965.98	3708.07	4055.61	1624.68	2092.12	2336.44	1631.31	2000.45	2647.06	714.815	922.568	827.995	1618.78	3929.29	2368.18	1415.92	1822.73	1458.74	754.381	1508.63	1704.75
SYNPCC7942_RS08020	1847.2	1832.67	2181.7	15143.3	12393.8	12893	6557.22	7368.33	8608.34	7631.09	8738.57	10205.3	2376.28	2952.22	2701.65	6807.86	14424.9	6291.08	4906.82	6418.12	4989.34	3776.11	7235.42	6995.65
SYNPCC7942_RS08025	323.208	342.357	368.932	184.611	167.274	222.61	229.574	194.644	208.131	290.764	224.89	346.841	1022.49	1086.78	1106.69	396.6	499.101	416.915	329.532	300.191	284.338	133.209	195.926	194.862
SYNPCC7942_RS08030	1343.04	1340.69	1750.7	1388.78	1397.41	1479.38	2338.79	2865.8	2682.2	2933.33	3351.93	4365.45	13982.2	16798.7	16626.8	5404.92	6344.03	6095.79	4072.72	4002.2	4190.97	472.54	736.45	944.68
SYNPCC7942_RS08035	1211.25	1212.2	1458.49	990.185	1204.16	1385.37	1324.47	2181.49	2329.72	1599.78	2432.02	3478.58	6029.06	9902.82	8916.75	2608.03	4324.03	5266.2	2772.67	3336.02	3555.61	218.743	409.139	687.144
SYNPCC7942_RS08040	836.785	785.308	1353.32	475.163	840.524	1220.03	544.136	1227.85	1838.49	776.538	1448.93	2563.46	5377.21	6049.22	5670.96	1147.53	2919.29	4528.32	1820.23	3020.41	3215.7	218.743	218.976	426.189
SYNPCC7942_RS08045	151.667	122.572	282.733	88.1097	96.6239	207.481	144.588	129.763	286.46	159.978	134.934	405.59	1552.7	1454.04	1483.92	190.656	272.237	631.74	168.464	361.874	570.528	91.1427	116.403	107.117
SYNPCC7942_RS08050	85.7704	87.9139	83.613	68.1801	71.6887	71.3217	80.5718	64.8814	72.7339	88.7472	93.1685	116.367	628.951	646.239	689.751	113.314	129.766	109.536	97.7913	111.029	151.894	67.3054	50.7101	88.8843
SYNPCC7942_RS08055	982.176	876.603	843.888	918.858	896.628	802.909	821.17	746.749	710.554	919.001	833.162	780.675	502.302	513.813	508.121	866.046	953.737	844.019	1096.25	1083.57	1009.54	1205.89	1188.23	1153.22
SYNPCC7942_RS08060	1545.96	1690.65	1549	1528.28	1368.32	1333.5	1288.05	1208.26	1155.91	1432.8	1469.28	1389.62	978.13	1032.04	1048.6	1329.2	1291.31	1272.82	1176.78	1160.67	1154.02	1369.95	1523.61	1611.31
SYNPCC7942_RS08065	211.288	222.321	278.423	145.801	139.221	125.353	124.721	127.315	164.491	129.618	150.997	158.169	228.254	277.212	296.343	155.582	159.712	145.198	147.098	144.955	157.451	147.231	163.655	172.071
SYNPCC7942_RS08070	277.185	267.123	260.321	287.405	279.482	194.514	269.308	209.334	211.488	305.944	325.554	276.795	213.944	195.991	197.807	245.515	245.013	253.036	256.394	267.293	255.626	361.766	401.071	380.607
SYNPCC7942_RS08075	1042.84	1185.99	1002.49	1380.38	2125.72	2316.87	1228.44	1626.93	1727.71	782.377	980.947	822.477	731.987	882.841	854.467	1035.12	1176.97	1567.46	1206.37	1587.31	1647.68	490.768	761.805	864.912
SYNPCC7942_RS08080	229.07	202.878	234.461	265.378	199.482	196.675	219.641	210.559	243.938	275.583	253.804	309.559	198.917	167.74	188.247	238.32	203.27	151.991	281.047	259.069	232.472	357.56	390.699	386.305
SYNPCC7942_RS08085	48.1151	56.6369	56.8913	60.8376	47.7924	58.3541	58.4973	48.9671	52.5922	24.5223	56.7578	48.5804	55.8114	75.0415	44.8558	57.5565	58.9847	47.5504	51.7719	53.4586	69.4636	39.2615	53.0152	41.0235
SYNPCC7942_RS08090	792.854	826.729	799.926	1028.99	1029.62	952.037	762.673	925.479	787.764	987.896	816.028	929.806	580.295	587.089	565.478	902.019	976.423	1025.73	993.527	988.984	968.786	1194.67	1137.52	1215.89
SYNPCC7942_RS08095	249.989	314.461	371.518	202.442	205.715	280.964	216.33	220.352	243.938	149.469	195.975	183.024	269.755	271.032	278.695	249.112	230.494	266.622	199.692	223.087	203.76	206.123	164.808	189.164
SYNPCC7942_RS14175	64.8508	56.6369	75.8551	54.5441	42.5976	57.2735	57.3936	73.4507	68.258	39.7027	28.9144	39.5422	43.6473	64.4474	47.7972	53.0599	80.7636	54.3433	53.4154	72.9916	56.4971	43.4681	42.6426	38.7444
SYNPCC7942_RS08100	6173.38	6479.43	5933.94	5251.97	5178.21	4407.9	6313.3	6686.46	5942.92	6420.16	6825.93	6775.27	4771.16	6755.5	6209.23	4846.44	4617.14	5026.75	5747.5	5014.83	5090.29	3139.52	5832.82	6281.16
SYNPCC7942_RS08105	7394.04	7541.16	7497.59	7969.73	7314.32	6418.95	7734.89	8259.53	7594.54	9548.5	10138.2	10927.2	9380.6	11098.2	9707.25	6306.94	6015.53	5355.36	7233.27	6461.3	6260.99	7340.49	9495.47	10532.8
SYNPCC7942_RS08110	1064.81	1065.11	1068.01	1323.74	1344.42	1256.77	1254.93	1260.9	1331.59	944.691	1002.36	963.699	1071.15	1064.71	970.651	1142.14	1168.8	911.099	922.033	835.805	882.651	814.676	875.903	935.564
SYNPCC7942_RS08115	160.035	123.418	157.744	182.513	231.689	195.594	242.819	200.765	195.822	127.282	130.65	127.665	128.08	125.363	122.067	216.736	292.201	205.485	318.849	268.321	294.526	178.079	174.028	185.745
SYNPCC7942_RS08120	1060.62	949.301	939.569	1223.05	1321.57	1120.62	1299.08	1494.72	1196.19	990.232	935.969	892.523	531.639	554.424	525.769	1178.11	1205.1	1508.87	1504.67	1361.14	1268.87	1247.95	1168.64	1029.01
SYNPCC7942_RS08125	1595.12	1572.31	1442.97	2326.51	2460.27	2072.65	2315.61	2412.86	2173.07	2198.83	2107.54	1839.28	864.361	822.807	835.348	2001.89	2146.13	2296	2515.46	2362.46	2358.98	2734.28	2615.03	2521.81
SYNPCC7942_RS08130	94.1383	103.13	69.8212	134.262	175.585	183.707	169.973	188.523	160.015	98.089	112.445	108.458	85.8636	84.7527	86.7703	147.489	150.638	168.124	137.237	145.983	162.082	96.7515	112.945	112.815
SYNPCC7942_RS08135	3822.01	4126.04	3861.71	6130.96	6434.32	5678.72	5252.62	5082.79	4734.42	4777.17	4388.56	3698.89	2651.04	2801.25	2694.29	7253.92	6855.83	7486.63	5653.82	5263.62	5573.76	5980.36	5175.89	4859.01
SYNPCC7942_RS08140	1655.79	1615.42	1520.55	2338.05	2739.75	2194.76	2180.96	2269.63	1962.7	1404.77	1460.71	1127.52	1187.06	1166.23	1225.81	3405.73	3375.74	2878.49	2446.43	2463.21	2578.49	1832.67	1592.76	1417.59
SYNPCC7942_RS08145	1254.13	1232.49	1438.66	1981.42	2070.66	1800.33	1795.76	1939.1	1687.43	1191.08	1163	958.05	1094.05	1050.58	988.299	2266.29	2490.97	2318.93	2125.11	1940.96	2058.9	1784.99	1319.62	1383.4
SYNPCC7942_RS08150	505.209	537.628	492.196	593.691	642.081	532.751	752.739	657.384	590.823	552.335	484.048	402.2	469.388	397.278	472.089	902.019	801.284	804.11	1014.89	836.833	857.644	957.7	645.402	556.097
SYNPCC7942_RS08155	947.659	977.197	867.162	1100.32	1270.66	1078.47	1253.83	1169.09	1157.03	782.377	834.233	686.904	799.247	817.51	697.839	1450.6	1504.56	1468.12	1255.67	1411.51	1457.81	1403.6	932.375	727.028
SYNPCC7942_RS08160	327.392	358.418	388.757	421.668	438.444	396.592	530.891	419.893	433.047	249.893	280.576	198.841	273.333	254.258	226.485	623.229	544.474	576.548	603.184	609.634	659.441	597.335	349.209	297.42
SYNPCC7942_RS08165	776.118	752.34	808.546	828.65	843.641	929.343	987.832	953.635	973.515	728.661	745.348	828.126	1041.1	926.1	932.413	881.334	891.122	908.551	948.329	974.592	902.101	1292.82	774.482	691.702
SYNPCC7942_RS08170	215.472	206.26	192.224	187.757	147.533	156.692	166.662	144.453	185.751	184.501	176.699	197.711	199.633	179.217	199.278	224.83	207.808	181.71	211.196	165.516	175.974	199.112	212.061	194.862
SYNPCC7942_RS13785	30.3334	18.5972	22.4117	31.4677	16.6235	28.0964	22.0745	14.6901	16.7847	12.845	17.1344	16.9466	21.4659	20.3053	19.8542	17.9864	26.3162	11.0385	21.3662	16.4488	23.1545	16.8263	10.3725	14.814
SYNPCC7942_RS08175	60.6669	49.0289	48.2714	77.6204	73.7666	65.9185	68.4308	58.7606	50.3542	46.709	48.1906	55.359	50.8026	57.3846	54.4153	75.5429	80.7636	66.2309	44.3759	64.7672	68.5374	39.2615	58.7777	49.0003
SYNPCC7942_RS08180	672.566	732.898	545.639	758.372	1428.58	1787.37	767.088	1019.74	1293.54	735.668	893.133	633.804	317.695	384.919	355.17	577.364	550.826	768.448	440.472	709.355	789.107	420.659	553.202	560.655
SYNPCC7942_RS08185	252.081	263.742	267.217	373.417	531.951	615.96	375.266	472.533	523.684	225.371	331.98	320.856	201.064	180.099	184.571	389.406	396.558	433.048	304.057	370.098	377.882	227.156	156.74	246.141
SYNPCC7942_RS08190	44.9772	40.5757	33.6176	31.4677	44.6755	36.7415	40.8378	25.7077	45.8783	25.69	22.489	47.4506	43.6473	34.4308	47.0619	40.4694	48.0952	43.3048	41.0888	35.9818	37.0473	35.0549	27.6601	29.6281
SYNPCC7942_RS08195	125.518	149.623	117.231	244.399	245.196	326.351	443.697	362.357	398.358	274.416	170.274	166.077	261.169	204.819	195.601	469.445	445.561	279.358	115.87	127.478	81.504	220.145	177.486	69.5121
SYNPCC7942_RS08200	66.9428	74.3887	100.853	72.3758	61.299	84.2893	115.891	121.194	113.017	116.773	110.303	105.069	105.898	97.9953	106.625	107.019	96.1904	78.1184	103.544	101.777	113.92	96.7515	93.3528	101.419
SYNPCC7942_RS08205	662.106	645.829	622.357	632.502	770.913	826.683	690.931	714.92	807.906	616.559	704.654	586.354	659.003	652.419	650.777	610.639	549.919	483.995	559.629	535.614	576.085	559.476	507.101	442.142
SYNPCC7942_RS08210	2824.15	2753.23	2931.63	5554.06	6722.11	6823.11	4638.95	5223.57	5107.04	5734.7	4604.88	4451.32	2195.96	1820.42	1788.35	5721.48	5035.48	6921.12	6569.28	7695.98	8196.71	11450.3	5375.28	4870.4
SYNPCC7942_RS08215	1391.15	1235.02	2054.98	2140.86	3178.2	4388.45	3228.39	5625.1	7695.25	5394.9	8740.71	12513.4	13663	15698.7	13622.2	7935.61	11714.4	14136.9	7399.27	11361	13091.6	646.412	810.21	1470.01
SYNPCC7942_RS08220	99.3682	93.8312	193.948	183.562	253.508	311.222	264.894	465.188	602.013	429.723	690.732	855.24	1126.24	1445.21	1275.82	669.994	831.23	929.779	527.58	827.58	915.067	53.2834	88.7428	128.768
SYNPCC7942_RS08225	2461.19	2337.33	3257.46	3711.1	5291.45	6301.16	6839.77	10351.7	12842.6	10819	14600.7	19609.5	23458.7	29305	26756.1	15698.5	19136.4	27617.4	12324.2	16492	17485.4	1135.78	1680.35	2487.62
SYNPCC7942_RS08230	5942.22	6643.42	5739.99	6648.08	6815.62	7708.15	6999.81	7313.24	7364.03	6532.26	5132.84	4992.48	6207.22	6203.72	4986.35	7836.68	8060.94	8036.01	3638	5411.66	4361.39	8559	5476.7	4053.35
SYNPCC7942_RS08235	1161.04	1198.67	1207.65	1742.26	1705.98	1718.2	1902.82	1779.96	1612.45	1697.87	1539.96	1342.17	1047.54	1024.1	905.941	2123.3	2231.44	2153.35	1523.57	1532.82	1401.31	2481.89	1636.55	1188.54
SYNPCC7942_RS08240	509.393	583.275	692.178	715.367	758.445	622.444	816.755	960.98	666.914	657.43	596.493	492.582	400.697	361.965	374.289	1207.79	1197.84	1092.81	857.934	850.198	767.804	961.906	556.659	479.747
SYNPCC7942_RS08245	3774.95	4082.08	4205.65	4900.58	4966.26	4545.14	3711.82	4181.79	4014.91	3415.6	3382.98	3427.74	2560.88	2742.1	2536.19	4473.22	4530.02	5592.26	3753.05	3614.62	3496.33	3591.02	3334.19	3444.84
SYNPCC7942_RS08250	5033.26	5354.3	4822.83	6436.2	7520.04	6238.49	6528.52	7439.33	6232.74	6476.21	6513.23	4784.6	2736.9	3095.24	2785.47	6569.54	6599.02	7749.01	5710.52	6053.16	6033.15	6229.95	5492.83	5194.03
SYNPCC7942_RS08255	776.118	739.66	757.689	1127.59	1256.11	993.101	1079.44	1123.8	1065.27	846.602	894.204	744.522	447.206	476.734	394.879	1152.03	1140.67	1265.18	1062.56	1070.2	1101.23	1008.18	761.805	799.959
SYNPCC7942_RS08260	447.68	415.901	418.065	683.899	626.497	516.542	632.433	591.278	529.279	414.543	420.865	471.117	217.521	227.773	247.075	695.175	657.906	859.303	650.025	584.961	605.723	667.445	469.069	507.096
SYNPCC7942_RS08265	282.415	278.958	306.006	477.261	433.249	448.462	477.912	437.032	473.33	322.292	255.946	298.261	311.971	228.656	240.457	582.76	630.682	622.4	668.926	525.334	523.293	436.083	298.498	340.723
SYNPCC7942_RS08270	2745.7	2893.55	2754.06	2720.91	3428.59	3889.19	3230.6	3835.35	4055.2	2785.03	2565.88	2445.96	2738.33	2066.73	1965.57	1027.92	941.032	1037.62	1328.81	1767.22	1901.45	2755.31	2022.64	2304.15
SYNPCC7942_RS08275	1275.05	1208.82	1336.08	1305.91	1212.47	1199.5	1098.2	1199.69	1148.08	992.567	938.111	909.47	1214.97	1235.98	1293.47	1613.38	1866.64	1606.52	1455.37	1336.47	1408.72	1022.2	1052.24	1042.68
SYNPCC7942_RS08280	271.955	326.296	304.282	156.29	110.13	105.902	162.247	148.126	126.445	175.159	161.706	180.764	279.772	296.634	272.076	160.079	135.211	143.5	159.425	123.366	134.296	157.046	202.841	240.443
SYNPCC7942_RS08285	478.013	494.516	535.296	347.194	265.975	267.997	267.101	247.284	328.981	356.156	380.17	341.192	450.784	462.608	405.909	268.897	284.941	275.962	263.79	247.76	241.733	436.083	427.579	409.096
SYNPCC7942_RS08290	229.07	237.537	196.534	183.562	184.936	200.998	225.16	165.264	171.204	212.526	183.124	157.039	451.5	363.73	363.259	216.736	199.64	168.974	157.781	151.123	160.229	134.611	194.773	144.722
SYNPCC7942_RS08295	629.681	567.214	585.291	424.814	411.431	418.205	512.128	477.43	500.186	521.974	439.07	451.91	1126.24	911.092	830.201	403.795	383.854	217.373	304.057	326.92	328.794	678.663	509.406	467.212
SYNPCC7942_RS08300	1899.5	1759.97	1948.1	1340.53	1071.17	881.796	1077.23	973.222	985.824	1133.86	1175.85	1501.47	1928.35	2032.3	1830.27	1227.57	1110.73	992.614	1023.11	815.244	863.201	1109.14	1286.19	1560.03
SYNPCC7942_RS08305	1534.45	1863.1	1494.69	1304.86	1502.35	1379.97	1712.98	1700.38	1580	2043.52	2055.06	1606.54	690.487	686.85	655.189	760.825	712.353	725.992	1352.64	1325.16	1387.42	1545.22	2254.3	2109.29
SYNPCC7942_RS08310	206.058	197.806	169.812	166.779	119.481	128.595	158.936	142.005	143.23	134.289	137.076	171.726	86.5792	111.238	123.537	103.422	73.504	81.5149	151.207	163.46	176.901	117.784	177.486	206.257
SYNPCC7942_RS08315	736.371	658.509	534.434	846.482	1270.66	1378.89	757.154	935.272	1395.37	720.487	773.192	672.217	788.514	703.624	661.072	621.431	639.757	807.507	739.598	951.975	1333.7	544.052	493.271	513.933
SYNPCC7942_RS08320	1388.02	1470.02	1385.22	1194.73	1675.85	1562.59	1035.29	1260.9	1627	1054.46	1134.09	1047.3	1393.85	1281.88	1257.43	978.461	928.328	1197.25	1114.33	1283.01	1493	804.86	966.95	949.239
SYNPCC7942_RS08325	459.186	601.027	455.131	474.114	536.107	369.576	350.984	348.891	407.31	301.273	314.845	271.146	387.817	384.036	346.346	425.379	389.299	463.616	382.126	346.453	351.023	408.039	390.699	382.886
SYNPCC7942_RS08330	936.153	880.83	1155.93	1390.87	1113.77	1143.31	1728.43	1388.22	1202.91	1593.95	1247.6	1295.85	1283.66	1118.56	1178.02	1473.09	1161.54	1204.89	1517	1328.24	1171.62	1912.59	1771.4	1623.85
SYNPCC7942_RS08335	1167.31	1237.56	1486.93	2426.16	1824.42	1720.37	4444.69	3192.66	2400.22	3547.55	2435.23	2331.86	1684.36	1466.4	1453.77	3468.68	1972.81	1996.27	1917.2	1552.36	1645.82	4763.26	2983.83	1868.85
SYNPCC7942_RS08340	43371.6	50293.5	50161.8	127187	128286	120350	188991	185845	145611	233939	148613	131060	52202.2	53619.3	46289.8	171163	79035.8	139835	59906.6	67119.3	74718.8	229612	122868	86757.9
SYNPCC7942_RS08345	903.728	870.686	1091.28	846.482	830.134	1540.98	1101.52	1089.52	1366.28	1525.05	1644.91	2152.22	1440.36	1207.73	1328.76	1023.43	1176.97	1195.55	757.677	1080.48	1508.75	1288.62	835.565	1103.08
SYNPCC7942_RS08350	23504.2	22894	21706.6	26807.4	27708.2	25210.1	30902	28732.7	29640.7	40132.4	40851.7	31904.9	15204.3	14480.4	12964.8	24538.9	22559.4	16670.6	23158.5	26064.2	26101.6	39913.5	34267.4	31043.4
SYNPCC7942_RS08355	1355.59	1361.82	1286.95	2035.96	1861.83	1559.35	1592.67	1442.08	1456.92	1825.16	1864.44	1520.68	1028.22	1034.69	963.298	1997.39	1959.2	1764.46	1958.29	1694.23	1746.78	2387.94	2234.7	2146.9
SYNPCC7942_RS08360	153.759	174.137	146.538	234.959	232.728	228.013	203.085	197.093	185.751	198.513	173.486	159.298	117.347	153.614	125.008	310.266	297.646	265.773	281.047	230.283	263.036	228.558	222.433	214.234
SYNPCC7942_RS08365	174.679	182.59	164.64	160.485	139.221	168.579	183.218	183.627	162.253	182.165	207.755	199.97	230.401	210.116	250.016	163.676	197.826	157.086	183.256	171.684	128.739	193.503	195.926	194.862
SYNPCC7942_RS08370	346.22	345.738	351.692	413.276	377.145	470.075	477.912	441.928	503.542	331.634	290.215	354.75	398.55	345.191	405.173	613.337	695.112	660.61	296.661	379.351	297.304	281.841	348.056	258.676
SYNPCC7942_RS08375	158.989	168.22	155.158	189.855	175.585	210.723	218.537	260.75	239.462	151.804	147.785	179.634	256.875	247.195	275.018	254.508	278.589	236.903	168.464	203.554	207.465	114.98	106.03	116.233
SYNPCC7942_RS08380	1134.89	1202.9	1159.38	1241.93	1336.11	1197.34	1288.05	1360.06	1256.62	1905.73	1745.57	1759.06	2077.18	2132.94	2111.17	1723.1	1733.24	1765.31	1417.56	1415.63	1305.92	1632.16	1808.28	1722.99
SYNPCC7942_RS08385	842.015	915.488	856.818	763.617	716.887	745.636	777.021	832.441	751.957	1081.31	972.38	1007.76	1397.43	1416.08	1341.26	889.428	859.361	1133.57	835.746	787.487	753.912	797.849	887.428	912.773
SYNPCC7942_RS13635	85812.3	41610.3	66711.1	177074	26753.4	29120.9	27654.9	33791	21525.9	38459.1	42422.7	141599	85684.7	102116	61641.5	77088.9	72363.3	52263.8	60937.2	40384.9	34752.2	36518.8	40611.9	107417
SYNPCC7942_RS08390	663.152	616.243	613.737	382.857	283.638	303.658	502.194	361.133	428.571	479.935	478.693	534.384	662.581	607.394	645.63	550.384	463.71	412.669	553.877	455.426	421.413	555.269	534.762	509.375
SYNPCC7942_RS08395	12028.8	13247.1	13979.7	11288.5	8863.42	9337.74	11358.4	10874.4	10541.9	23035.7	19998	24420.1	27001.2	27577.3	25562.7	12477.2	11889.5	15066.7	11315	10588.9	9430.38	14752.5	16334.4	15561.6
SYNPCC7942_RS08400	560.646	551.153	577.533	283.21	260.781	244.223	455.838	308.493	280.865	555.838	518.317	639.453	1063.99	1046.17	1108.9	451.459	485.489	465.314	418.284	357.762	321.385	378.593	528.999	428.468
SYNPCC7942_RS08405	249.989	290.792	295.662	184.611	160.001	181.546	135.758	132.211	123.088	189.172	167.061	175.115	291.221	277.212	263.988	172.67	226.864	166.426	115.87	137.759	169.491	265.015	184.401	184.606
SYNPCC7942_RS08410	240.576	219.785	201.706	327.264	338.703	367.415	371.955	246.06	204.774	810.402	428.361	401.07	273.333	373.442	254.428	419.083	269.515	377.856	175.038	271.405	204.686	933.862	580.862	499.119
SYNPCC7942_RS08415	1213.34	1234.18	1075.76	1279.69	1360.01	1556.11	1220.72	1246.21	1103.32	1993.31	1368.61	1219.03	764.186	779.548	818.435	1087.28	1026.33	1269.42	1159.53	1211.04	1312.4	2819.82	1678.04	1503.06
SYNPCC7942_RS08420	425.714	368.562	431.857	314.677	287.794	259.352	277.035	219.128	214.845	251.061	231.315	271.146	305.531	283.392	322.815	333.648	337.574	195.296	297.483	241.592	282.485	339.331	342.293	350.979
SYNPCC7942_RS08425	345.174	318.688	342.21	384.955	365.716	342.56	285.864	339.097	335.695	211.358	246.308	258.719	267.608	271.915	294.872	335.447	402.003	420.311	387.878	369.07	392.701	210.329	243.178	286.025
SYNPCC7942_RS08430	923.601	981.424	1315.4	669.214	712.731	795.345	733.976	872.839	961.207	963.374	1120.16	1660.77	2062.87	2025.24	1987.63	907.415	1021.8	1378.11	1093.78	1090.76	1073.44	650.619	765.262	831.866
SYNPCC7942_RS08435	600.393	599.336	569.775	225.519	410.392	468.994	221.848	426.014	426.333	78.2377	264.513	336.673	128.795	195.991	144.127	109.717	221.419	337.947	240.78	320.752	377.882	16.8263	77.2177	214.234
SYNPCC7942_RS08440	670.474	749.804	735.277	332.509	480.002	529.51	315.665	545.984	491.234	266.242	441.212	516.308	194.624	312.526	296.343	188.857	294.016	292.095	338.572	430.753	450.124	30.8483	174.028	307.676
SYNPCC7942_RS08445	27250.9	28812.1	32249.6	16804.8	20729.5	24098.1	16524.9	24194.7	26580.3	19705.4	27694.6	33538.5	17484	24739	19565.2	12893.6	14150.9	16565.4	14177.3	18700.2	19761.9	7323.67	13876.1	19248
SYNPCC7942_RS08450	287.645	325.451	299.11	293.699	407.275	458.188	241.715	310.941	405.072	366.666	381.241	412.368	331.29	385.801	383.848	223.931	259.533	296.341	245.711	280.658	267.666	262.211	311.176	300.839
SYNPCC7942_RS08455	284.507	252.753	172.398	427.961	315.846	272.319	433.763	264.423	213.726	506.793	309.491	268.887	256.16	224.242	216.926	359.728	195.103	200.391	190.652	171.684	162.082	977.33	518.626	324.769
SYNPCC7942_RS08460	1840.93	2090.49	1676.57	1251.37	1283.12	1063.34	1367.51	1380.87	984.705	1328.87	1120.16	945.622	2047.85	2196.51	1816.29	1434.42	1176.97	1207.44	1259.78	1158.61	1123.46	1946.25	1457.92	1213.61
SYNPCC7942_RS08465	210.242	207.105	190.5	111.186	128.832	131.837	152.314	143.229	130.921	105.095	108.161	126.535	240.418	181.865	236.045	157.381	133.396	146.048	160.246	114.114	163.008	161.252	106.03	116.233
SYNPCC7942_RS08470	233.254	225.702	346.52	177.268	203.637	228.013	222.952	345.218	345.766	416.878	495.828	646.232	1631.41	2551.41	1934.68	617.833	661.536	907.702	466.769	591.129	654.81	86.9361	79.5227	158.396
SYNPCC7942_RS08475	380.737	402.375	376.689	468.869	607.795	601.912	486.742	509.258	485.639	582.695	587.926	473.376	334.868	382.27	392.672	466.747	502.731	555.32	479.917	475.987	547.373	501.986	530.152	472.91
SYNPCC7942_RS13630	38.7013	37.1944	46.5474	44.0548	30.13	38.9027	39.734	25.7077	27.9746	30.3609	14.9926	35.0231	25.0436	18.5397	40.4438	71.9457	70.7816	34.8137	57.5243	31.8696	51.8662	42.0659	27.6601	54.698
SYNPCC7942_RS08485	167.357	135.252	102.577	279.014	275.326	275.561	172.181	208.11	223.797	183.333	247.379	233.864	70.122	97.1125	80.8876	193.354	210.53	189.352	189.83	189.161	203.76	192.101	299.651	346.421
SYNPCC7942_RS08490	445.588	443.796	429.271	631.453	866.498	795.345	669.96	773.681	674.747	551.167	645.754	497.101	248.289	270.149	213.984	552.183	515.435	557.018	535.798	584.961	645.548	445.898	539.372	610.795
SYNPCC7942_RS08495	800.175	734.589	949.913	506.631	377.145	396.592	530.891	437.032	488.996	593.205	555.798	765.988	1069	1002.91	1021.39	530.599	589.847	444.935	577.709	577.764	488.098	726.337	656.927	627.888
SYNPCC7942_RS08500	261.495	245.145	200.844	627.257	834.29	618.121	612.566	747.973	631.107	504.458	512.962	337.803	180.314	191.576	180.159	568.371	567.16	566.359	500.462	525.334	495.507	394.017	411.444	387.444
SYNPCC7942_RS08505	575.29	551.153	647.354	850.678	1384.94	1593.93	1680.97	2559.76	3069.37	1717.73	2343.13	2569.11	4140.06	4414.2	4135.56	1379.56	1506.38	2109.2	1483.31	2006.75	2180.23	302.874	455.239	523.05
SYNPCC7942_RS08510	322.162	341.512	394.791	415.374	699.224	852.619	788.058	1252.33	1660.57	975.051	1135.16	1459.67	2461.42	2272.43	2206.76	706.866	853.917	1282.16	892.449	1286.09	1432.8	304.276	162.503	280.327
SYNPCC7942_RS13880	5.2299	15.2159	12.0679	11.5382	9.3507	17.2901	24.2819	25.7077	38.0454	19.8513	31.0562	41.8017	127.364	78.5728	72.7988	14.3891	22.6864	28.8699	29.5839	35.9818	38.8996	9.81537	9.22003	11.3954
SYNPCC7942_RS08515	133.886	131.026	151.71	97.55	158.962	279.884	240.612	244.836	418.5	365.498	229.173	419.147	1101.2	1071.77	904.47	203.246	211.437	486.542	221.88	387.575	451.05	121.991	112.945	83.1866
SYNPCC7942_RS08520	597.255	624.696	566.327	670.263	724.159	882.876	715.213	855.701	845.951	806.899	865.289	989.684	791.376	897.849	834.613	550.384	483.674	602.021	637.698	588.045	681.67	541.247	518.626	637.004
SYNPCC7942_RS08525	2331.49	2617.13	2829.91	1097.18	990.135	987.697	1259.35	1125.02	1005.97	1344.05	1174.78	1152.37	2343.36	2233.59	2136.9	1074.69	959.181	1030.82	910.528	953.003	951.188	1301.24	1280.43	1174.87
SYNPCC7942_RS08530	7062.46	7043.26	7038.15	5521.54	4757.43	4751.54	4633.43	4256.47	4149.19	6327.91	6625.67	6613.71	5850.18	5892.08	5552.57	4215.12	3874.84	3311.54	4073.54	4555.29	4501.24	7765.36	7764.41	7836.63
SYNPCC7942_RS08535	872.348	958.6	946.465	501.386	416.625	453.865	495.572	493.344	475.568	578.024	615.769	752.431	1182.06	1045.28	1040.51	435.271	460.988	568.057	410.066	416.36	444.567	394.017	524.389	585.725
SYNPCC7942_RS08540	451.864	404.066	425.823	255.938	251.43	259.352	236.197	230.146	221.559	184.501	225.96	238.383	352.041	350.488	369.142	160.978	253.18	163.879	239.137	236.452	238.955	189.296	239.721	210.815
SYNPCC7942_RS08545	1701.81	1538.49	1546.41	1352.06	1589.62	1223.28	1112.55	1084.62	1211.86	789.383	924.189	761.469	1408.88	1869.86	1481.71	1473.99	1572.62	1543.69	1204.72	1132.91	1200.33	720.729	975.018	938.983
SYNPCC7942_RS08550	3018.7	3707.6	3303.14	3005.17	3594.82	3022.53	2057.34	2329.61	2260.35	2127.6	2199.63	2083.31	3443.13	4039.88	3401.69	3396.73	3247.79	4167.45	2322.34	2412.83	2274.7	2099.09	2324.6	2249.46
SYNPCC7942_RS08555	2168.32	2178.41	2120.49	3490.82	3026.51	2538.4	2854.23	2849.89	2288.32	3059.44	2781.13	2927.25	1803.14	1901.64	1744.97	3303.2	3035.44	3162.95	3396.4	2792.18	2840.6	3537.74	3958.85	3915.47
SYNPCC7942_RS08560	1775.03	1805.62	477.542	5207.91	9641.61	8581.3	780.332	792.043	7863.1	1278.66	622.194	536.644	449.353	572.081	542.682	2108.01	3767.76	4301.61	4849.3	4977.82	2036.67	4369.24	866.682	720.191
SYNPCC7942_RS08565	828.417	878.294	276.699	2785.94	8276.4	7146.22	569.521	444.377	6887.34	809.234	260.229	293.742	270.47	354.902	348.552	969.468	1604.38	1879.94	2978.94	3387.43	1758.82	3201.21	554.354	323.63
SYNPCC7942_RS08570	455.002	507.196	222.393	521.316	1307.02	4289.03	461.356	345.218	2298.39	1146.71	280.576	181.894	120.925	108.589	113.978	464.049	602.551	795.619	716.589	2437.51	1836.62	3103.06	752.585	270.071
SYNPCC7942_RS08575	145.391	125.108	170.674	285.307	188.053	950.956	269.308	178.73	284.222	478.768	194.904	132.184	89.4413	105.941	86.035	286.883	148.823	238.601	150.385	590.101	769.657	518.812	633.877	262.095
SYNPCC7942_RS08580	676.75	549.462	836.992	1525.14	895.589	2255.28	1581.64	954.859	804.549	1713.05	1092.32	932.065	543.803	558.838	434.587	1405.64	699.649	762.504	885.053	1758.99	3189.77	1191.87	2813.26	1483.68
SYNPCC7942_RS08585	974.854	1012.7	1227.47	2033.86	1150.14	1457.77	1876.33	1215.61	711.673	1575.26	1337.56	962.569	697.642	703.624	702.251	1671.84	722.335	1052.9	949.151	1373.48	2981.38	1197.47	2766.01	1736.66
SYNPCC7942_RS08590	153.759	175.828	188.776	312.58	425.976	464.672	1296.87	1203.37	381.573	116.773	131.721	187.543	115.2	131.543	125.743	158.28	172.417	262.376	669.747	541.783	880.799	100.958	130.233	175.489
SYNPCC7942_RS08595	56.483	57.4822	42.2375	94.4032	137.144	141.563	493.364	408.876	168.966	43.2059	54.616	56.4888	30.7678	30.8994	32.355	48.5633	75.3189	77.2693	285.156	216.919	337.13	28.0439	56.4727	58.1166
SYNPCC7942_RS08600	24.0576	24.5145	41.3755	30.4188	67.5328	97.2569	259.375	201.989	107.422	23.3545	29.9853	49.7101	40.0697	21.1882	41.1791	43.1674	52.6325	53.4942	154.494	105.889	208.391	53.2834	29.9651	43.3026
SYNPCC7942_RS08605	472.783	487.753	323.246	1749.61	2696.12	2801	1964.63	1384.55	1954.86	1019.42	577.217	501.621	160.994	143.02	143.392	836.368	775.875	1010.45	1970.62	1871.05	2331.2	1944.85	1323.07	1033.56
SYNPCC7942_RS14045	91.0003	92.1406	93.0949	188.806	220.261	429.011	350.984	200.765	215.964	252.229	103.878	100.55	49.3716	52.0876	41.1791	147.489	101.635	215.675	174.217	282.714	329.721	236.971	238.568	159.536
SYNPCC7942_RS08610	182.001	174.983	191.362	182.513	193.248	274.48	333.324	192.196	182.394	205.52	183.124	127.665	141.675	171.271	139.715	183.461	136.118	125.669	197.226	262.153	367.694	229.96	278.906	181.187
SYNPCC7942_RS08615	95.1843	112.428	163.778	124.822	86.2342	139.402	172.181	133.435	108.541	103.928	101.736	105.069	118.778	115.652	163.981	204.146	158.805	237.752	175.86	162.432	213.022	141.622	123.318	121.931
SYNPCC7942_RS08620	69.0347	54.9462	68.0972	52.4462	66.4938	101.579	72.8457	82.0199	111.898	61.8895	63.1833	51.9697	90.1568	63.5645	75.7402	62.9524	54.4474	65.3817	56.7025	51.4025	55.5709	82.7295	63.3877	43.3026
SYNPCC7942_RS08625	549.14	468.311	450.821	1171.65	1229.1	1282.71	977.899	1100.54	1199.55	895.646	893.133	749.041	328.428	308.994	271.341	1212.28	1017.26	1172.63	893.27	959.171	964.155	1393.78	847.09	750.958
SYNPCC7942_RS08630	362.955	382.087	353.416	459.429	843.641	993.101	391.822	441.928	563.968	453.078	469.055	373.956	321.989	377.856	327.227	416.385	322.147	459.37	413.353	564.4	557.561	520.215	396.461	437.584
SYNPCC7942_RS08635	612.945	606.944	551.673	341.949	321.041	284.206	272.62	295.027	293.174	358.492	448.708	463.208	1002.46	1152.11	986.829	500.922	523.602	396.536	318.027	325.892	324.164	284.646	306.566	363.514
SYNPCC7942_RS08640	65.8968	68.4714	74.1311	81.8161	68.5718	64.8379	71.742	59.9847	72.7339	80.5731	62.1124	108.458	100.89	97.9953	115.449	77.3416	68.0592	97.6481	88.7518	65.7952	59.2756	79.9251	100.268	102.559
SYNPCC7942_RS08645	436.174	404.911	535.296	372.368	268.053	264.755	290.279	198.317	259.604	370.169	325.554	393.162	545.95	485.562	544.888	368.721	305.813	388.045	373.908	311.499	306.566	475.344	537.067	480.887
SYNPCC7942_RS08650	286.599	360.109	331.866	237.057	211.949	212.884	187.633	166.488	164.491	129.618	137.076	188.673	332.006	335.479	363.259	250.011	230.494	226.713	206.266	187.105	200.981	95.3493	155.588	170.931
SYNPCC7942_RS08655	114.012	119.191	83.613	169.926	197.404	181.546	144.588	178.73	166.729	161.146	163.848	131.054	67.9754	75.9243	63.2394	142.093	103.45	119.725	133.128	125.422	141.706	114.98	179.791	164.094
SYNPCC7942_RS08660	544.956	558.761	537.882	573.762	515.327	492.768	419.415	396.634	490.115	595.54	629.691	702.721	760.609	728.343	724.312	543.19	550.826	614.758	508.679	531.502	542.742	587.52	658.079	754.377
SYNPCC7942_RS14050	109.828	116.655	111.197	75.5226	75.8445	87.5312	66.2234	77.1232	81.6858	92.2504	85.6722	76.8248	183.891	130.66	180.159	92.63	82.5785	104.441	78.8905	84.3001	83.3563	109.371	100.268	104.838
SYNPCC7942_RS08670	1325.26	1218.96	1361.94	1294.37	1291.43	1185.45	1263.76	1241.32	1218.57	914.33	892.062	1054.08	1044.67	1050.58	1041.24	1322.9	1484.6	1503.78	1517.82	1323.1	1347.59	1180.65	1142.13	1190.82
SYNPCC7942_RS08675	539.726	562.142	574.085	465.722	523.639	511.139	391.822	408.876	396.12	363.163	334.122	379.605	437.905	454.663	411.791	455.056	440.116	457.672	418.284	383.463	363.063	445.898	419.511	417.072
SYNPCC7942_RS13795	2973.72	2688.14	2891.98	2721.96	2625.47	2648.63	3058.42	2938.03	3003.35	2820.06	3319.8	3092.2	2087.92	2434.87	2336.92	3088.27	3654.33	2257.79	2829.37	3196.21	2994.34	2725.87	2509	2614.11
SYNPCC7942_RS08680	936.153	1082.86	1083.52	1142.28	1263.38	1202.74	1561.77	1701.61	1593.43	1173.56	928.473	902.691	1240.01	1156.52	1224.34	1328.3	1205.1	1333.96	1092.96	1105.15	1024.36	1261.98	1043.02	861.494
SYNPCC7942_RS08685	72.1727	70.1621	94.8189	60.8376	103.897	152.369	104.854	59.9847	67.139	119.108	97.4521	120.886	111.623	91.8154	99.2711	89.9321	50.8176	101.894	92.0389	82.244	97.2491	157.046	138.3	93.4424
SYNPCC7942_RS08690	150.621	149.623	160.33	216.078	193.248	223.691	263.79	227.697	243.938	240.552	244.166	301.65	237.556	207.468	255.164	263.501	205.085	168.974	280.226	232.339	221.357	252.395	240.873	221.071
SYNPCC7942_RS08695	222.794	208.796	198.258	293.699	228.573	252.868	344.362	288.906	243.938	311.783	233.457	305.039	299.807	253.375	252.222	267.998	255.903	234.355	280.226	226.171	256.552	358.962	271.991	299.7
SYNPCC7942_RS08700	1608.72	1623.87	1566.24	2374.77	2114.3	1851.12	1650.07	1396.79	1529.65	1359.23	1357.9	1271	1292.25	1302.19	1414.06	2362.52	2545.42	2090.52	1993.63	1739.46	1562.47	1748.54	1678.04	1539.52
SYNPCC7942_RS08705	475.921	427.735	397.377	635.648	588.055	497.091	411.689	435.807	417.381	253.397	269.867	255.329	373.507	401.692	414.733	898.421	881.14	665.705	586.748	462.623	563.118	368.777	319.243	324.769
SYNPCC7942_RS08710	32.4254	20.2878	24.1357	14.6849	21.8183	18.3707	29.8005	18.3627	30.2125	18.6836	11.7799	11.2978	20.7504	23.8367	27.2076	35.9728	29.9461	25.4734	25.4751	30.8415	31.4902	29.4461	10.3725	12.535
SYNPCC7942_RS08715	140.161	130.18	106.887	53.4952	72.7276	302.577	58.4973	47.743	44.7593	117.94	89.9558	92.6416	170.296	133.309	105.889	65.6504	83.486	187.654	55.8808	88.4123	167.639	511.801	67.9977	92.3029
SYNPCC7942_RS08720	70.0807	62.5541	75.8551	53.4952	69.6107	82.128	57.3936	45.2946	44.7593	84.0763	57.8287	33.8933	103.036	58.2675	74.2695	71.0463	71.6891	51.7959	66.5639	63.7391	53.7185	225.753	89.8953	61.5353
SYNPCC7942_RS08725	315.886	325.451	286.181	724.807	832.212	641.895	671.064	793.268	655.724	499.787	492.615	355.879	226.823	270.149	216.926	722.154	652.461	625.797	581.817	587.017	556.635	514.606	434.494	434.166
SYNPCC7942_RS08730	2910.96	2979.78	3281.59	2523.71	2493.52	2634.58	2397.29	2421.42	2756.06	2135.77	2108.61	2534.09	3384.46	3510.17	3642.15	2487.52	2981.9	2844.53	2796.5	2776.76	2688.7	1535.4	2264.67	2413.55
SYNPCC7942_RS08735	1073.18	1168.24	983.53	1426.54	1533.51	1424.27	1483.4	1484.93	1469.23	1647.66	1612.78	1548.92	712.668	837.816	796.375	1281.53	1228.7	1496.14	1691.21	1412.54	1494.86	1341.9	1704.55	1652.34
SYNPCC7942_RS08740	1005.19	995.794	1010.25	1159.06	1122.08	1062.26	1163.32	1161.75	1167.1	1254.14	1215.47	1168.19	631.813	643.591	642.689	749.134	717.798	738.729	1083.92	1033.19	1098.45	1005.37	1305.79	1406.19
SYNPCC7942_RS08745	2174.59	2293.37	1875.69	2250.99	2867.55	3442.89	1918.27	2076.21	2152.92	2658.91	2107.54	1789.57	1468.98	1596.18	1507.45	2393.09	1993.68	3219.84	1842.42	2195.92	2338.61	4293.52	2648.45	2406.71
SYNPCC7942_RS08750	920.463	931.55	1082.66	511.875	410.392	441.978	545.239	396.634	459.902	498.619	559.011	636.064	779.212	1058.53	1127.28	702.369	769.523	673.347	789.727	754.589	738.167	354.755	578.557	644.981
SYNPCC7942_RS08755	459.186	492.825	515.47	496.141	387.534	408.479	423.83	381.944	355.837	371.337	390.879	456.429	376.369	423.763	443.411	585.458	693.297	379.554	526.758	608.606	589.051	323.907	462.154	575.469
SYNPCC7942_RS08760	974.854	1026.23	1044.73	997.527	862.342	801.829	640.159	634.124	619.917	735.668	794.61	720.797	817.136	738.938	736.077	879.536	759.541	658.912	704.262	720.663	730.757	1051.65	979.628	1043.82
SYNPCC7942_RS08765	286.599	284.03	266.355	916.76	1169.88	1484.79	1652.27	1334.35	1048.49	317.622	253.804	315.207	286.212	328.417	297.078	412.788	373.872	452.578	1659.99	1508.15	2418.26	382.799	315.786	346.421
SYNPCC7942_RS08770	937.199	912.952	982.668	623.061	654.549	529.51	592.699	517.827	508.018	366.666	390.879	392.032	1159.16	1588.23	1447.15	664.598	510.898	445.785	514.432	382.435	423.265	312.69	431.036	500.259
SYNPCC7942_RS08775	2819.96	3072.76	3635.87	1161.16	654.549	680.798	1261.56	883.857	715.03	1195.75	832.091	1015.67	5169.71	6021.86	5429.03	1574.71	849.379	527.299	1254.03	708.327	548.299	1050.24	1227.42	925.308
SYNPCC7942_RS08780	1416.26	1623.03	1354.19	615.719	606.756	622.444	728.457	587.606	532.636	901.485	689.661	688.034	1823.17	2160.31	1958.21	733.846	559.901	604.569	516.075	493.464	401.037	612.759	726.077	576.608
SYNPCC7942_RS08785	308.564	364.336	339.624	267.476	232.728	210.723	280.346	228.921	174.561	237.048	162.777	159.298	326.997	359.316	381.642	288.682	240.476	251.338	260.503	185.049	166.713	187.894	185.553	219.932
SYNPCC7942_RS08790	65.8968	60.0182	65.5112	54.5441	74.8056	66.9992	82.7792	107.728	93.9946	73.5668	84.6013	86.9927	77.9928	65.3302	86.035	76.4423	76.2263	29.719	73.9598	76.0757	87.0611	81.3273	82.9802	79.7679
SYNPCC7942_RS08795	154.805	142.86	191.362	103.844	121.559	115.628	156.729	187.299	192.465	115.605	159.564	247.421	216.806	237.484	239.721	121.408	174.232	160.482	138.058	159.348	175.048	43.4681	70.3027	110.536
SYNPCC7942_RS08800	187.231	179.209	196.534	117.48	129.871	128.595	137.965	193.42	205.893	117.94	127.437	222.566	304.1	290.455	285.313	163.676	199.64	265.773	190.652	163.46	154.672	68.7076	72.6077	133.326
SYNPCC7942_RS08805	495.795	531.71	459.44	358.732	478.963	401.995	410.585	465.188	467.735	582.695	598.635	490.323	492.285	527.939	497.091	304.87	302.183	342.193	318.849	365.986	345.466	485.16	501.339	412.514
SYNPCC7942_RS08810	82.6325	101.439	75.8551	49.2995	63.3769	57.2735	80.5718	69.7782	80.5668	82.9086	95.3103	72.3057	86.5792	78.5728	115.449	70.147	45.3728	50.9468	64.0985	67.8513	66.6851	65.9032	91.0478	64.9539
SYNPCC7942_RS08815	84.7245	77.77	62.0633	34.6145	31.169	30.2577	61.8085	51.4155	36.9264	51.38	48.1906	31.6337	156.701	128.012	133.097	46.7647	39.0206	33.9645	46.0195	47.2903	45.3829	57.49	47.2526	11.3954
SYNPCC7942_RS08820	339.944	329.677	389.619	233.91	148.572	182.627	298.005	228.921	199.179	309.447	238.811	238.383	809.98	740.703	739.754	270.696	264.977	212.278	304.879	258.041	262.109	363.169	341.141	229.048
SYNPCC7942_RS08825	1231.12	1329.7	1278.33	1234.58	1073.25	873.151	1491.13	1352.72	1067.51	1337.05	964.883	1002.11	2066.45	2008.46	1781	1728.49	1519.08	1564.07	1452.08	1301.51	1247.57	1563.45	1407.21	1268.31
SYNPCC7942_RS08830	1186.14	1104.84	980.082	839.14	896.628	722.943	1180.98	1159.3	943.303	1018.26	851.368	617.987	2149.45	2016.41	2025.13	1143.04	1166.99	1069.03	1055.98	1054.78	1085.48	1092.31	878.208	634.725
SYNPCC7942_RS08835	794.945	895.201	709.418	940.885	931.953	732.668	1184.3	1129.92	866.093	830.253	742.136	493.712	1160.59	1307.49	1208.9	942.488	960.089	1164.98	1044.48	1063	1064.18	1169.43	694.96	650.679
SYNPCC7942_RS08840	1494.71	1443.82	1263.68	1462.2	1598.97	1278.39	2028.64	2035.81	1707.57	1483.01	1184.42	936.584	1872.54	1800.99	1661.14	1703.31	1708.74	2203.45	1914.74	1916.29	1765.3	2073.85	1273.52	1088.26
SYNPCC7942_RS08845	1298.06	1319.55	1191.27	990.185	1022.34	798.587	1260.45	1172.76	1193.96	1121.02	747.49	781.805	1860.38	1597.06	1589.81	1102.57	1094.39	1191.31	1153.77	1180.2	1199.4	1389.58	879.36	667.772
SYNPCC7942_RS08850	194.552	227.393	206.016	174.121	184.936	196.675	186.529	160.367	185.751	234.713	129.579	148.001	392.111	317.823	316.197	186.159	194.196	303.983	226.81	192.245	167.639	236.971	195.926	168.652
SYNPCC7942_RS08855	114.012	114.964	113.783	186.709	169.351	138.321	208.604	200.765	215.964	204.352	214.181	184.153	289.79	209.233	234.574	249.112	262.255	219.071	184.9	186.077	163.934	252.395	146.368	128.768
SYNPCC7942_RS08860	733.233	689.786	633.562	1475.84	1955.33	2016.46	1782.51	2172.92	2173.07	1623.14	1854.8	1670.94	951.655	1008.2	986.093	1982.1	1538.14	1530.1	1151.31	1175.06	1452.25	1065.67	833.26	848.959
SYNPCC7942_RS08865	2836.7	3027.11	2048.09	6738.29	7687.31	6662.1	4867.42	5599.39	4652.73	3679.51	3318.73	2203.06	1053.98	1183.89	1119.19	5787.13	4882.12	5857.19	4536.2	5503.15	5462.62	8860.47	3946.17	3344.56
SYNPCC7942_RS08870	2198.65	2187.7	1675.71	2157.64	2408.32	2195.84	1801.28	1872.99	1515.1	2335.45	2423.45	1674.33	1584.18	1720.66	1564.07	1874.18	1887.51	1517.37	1695.32	1796	1898.67	2310.82	2370.7	2259.71
SYNPCC7942_RS08875	167.357	160.612	139.642	168.877	182.858	125.353	116.995	102.831	98.4705	95.7536	127.437	126.535	110.907	135.075	114.713	129.502	127.044	130.763	118.336	108.973	127.813	155.644	142.91	134.466
SYNPCC7942_RS08880	234.3	245.145	240.495	254.889	152.728	133.998	352.088	310.941	233.868	323.46	202.401	150.26	241.134	269.266	288.254	263.501	225.957	86.6096	302.414	163.46	90.7658	123.393	354.971	206.257
SYNPCC7942_RS08885	12973.3	14000.3	16162.3	4709.67	3990.67	6373.57	5321.05	5064.43	5461.76	4971.01	4411.05	5775.41	9266.83	10043.2	9097.65	4989.43	6121.7	6349.67	4502.51	5895.87	5172.72	6258	5798.24	5849.27
SYNPCC7942_RS08890	1169.41	1299.27	1292.12	1013.26	1027.54	926.101	876.356	771.232	767.623	901.485	816.028	791.973	1282.23	1268.64	1326.56	1250.95	1254.1	1390.85	921.211	851.226	785.402	1086.7	1076.44	883.145
SYNPCC7942_RS08895	214.426	196.961	191.362	143.703	118.442	127.515	130.239	149.35	154.42	75.9022	70.6796	70.0461	147.399	162.443	144.127	211.34	242.291	171.521	152.85	160.376	138.001	63.0988	76.0652	101.419
SYNPCC7942_RS08900	726.957	755.722	827.51	652.431	626.497	502.494	596.011	625.555	593.061	548.831	622.194	616.858	833.593	905.794	809.611	862.448	869.343	598.625	717.41	615.802	658.515	465.529	520.932	502.538
SYNPCC7942_RS08905	2826.24	3016.12	3090.23	2498.54	2796.9	2472.49	2172.13	2596.48	2606.11	2388	2623.71	2600.74	3179.1	3483.69	3119.32	2856.24	2957.4	3288.62	2321.52	2316.2	2226.54	1914	2023.8	2264.27
SYNPCC7942_RS08910	2063.72	2485.26	2480.81	2602.38	2437.41	2294.18	2215.17	2407.96	2637.44	2487.26	2538.04	2914.82	2620.99	2734.16	2484.72	3528.93	3371.2	4569.08	2785	2628.72	2472.9	2254.73	2341.89	2415.83
SYNPCC7942_RS08915	1285.51	1310.26	1261.95	1062.56	819.744	850.457	963.55	803.061	806.787	1326.54	1138.37	1154.63	842.895	859.887	872.115	937.092	834.86	959.498	1148.02	972.536	966.007	1583.08	1506.32	1505.34
SYNPCC7942_RS08920	80.5405	51.5649	74.1311	61.8865	61.299	47.5478	62.9122	50.1913	45.8783	67.7281	50.3324	86.9927	80.1394	82.987	61.0334	71.0463	70.7816	53.4942	58.3461	58.5989	50.0138	56.0878	67.9977	78.6284
SYNPCC7942_RS14180	73.2187	76.9247	48.2714	48.2505	50.9093	37.8221	58.4973	58.7606	52.5922	64.2249	86.7431	49.7101	70.8375	54.7361	72.0635	65.6504	65.3369	21.2278	53.4154	50.3745	64.8327	56.0878	63.3877	74.0702
SYNPCC7942_RS08925	747.876	730.362	697.35	1416.05	1344.42	1247.05	1349.85	1333.13	1408.8	1790.12	2017.58	1707.09	1040.38	894.318	930.943	1605.29	1625.25	1129.32	1210.48	1297.4	1341.11	1329.28	1327.68	1342.38
SYNPCC7942_RS08930	4436.01	4394.01	5301.24	8228.81	7817.18	9232.92	7858.51	7862.9	8056.68	9778.54	10492.7	11559.9	5166.13	5708.45	5390.05	7433.78	7536.43	9074.48	7013.86	7241.59	6829.66	5300.3	6288.06	7021.86
SYNPCC7942_RS14055	132.84	181.745	250.839	149.996	142.338	178.304	167.766	164.04	147.706	177.494	152.068	171.726	246.858	225.124	233.103	193.354	182.399	258.131	175.038	155.236	163.008	50.479	65.6927	78.6284
SYNPCC7942_RS08935	1452.87	1612.88	1564.51	1061.51	1112.73	1012.55	1071.72	1050.34	1049.61	1017.09	1051.63	1036	1651.44	1507.01	1533.92	1413.73	1251.38	1451.13	1240.06	1163.75	1179.03	1152.6	1094.88	1285.4
SYNPCC7942_RS14060	36.6093	33.8131	37.9275	27.272	19.7404	28.0964	30.9043	19.5869	22.3797	30.3609	33.198	28.2444	41.5008	34.4308	28.6783	34.1742	28.1312	20.3787	38.6235	27.7574	41.6782	33.6527	41.4901	45.5817
SYNPCC7942_RS08945	764.612	715.991	758.551	825.504	843.641	941.23	699.761	702.678	860.498	701.803	786.043	723.057	620.365	572.964	562.536	603.444	546.289	567.208	469.234	493.464	548.299	652.021	663.842	752.098
SYNPCC7942_RS08950	1647.42	1655.99	1542.1	1290.18	1984.43	2080.22	2027.54	2608.72	2316.3	1352.23	1351.48	1162.54	1575.6	1553.8	1513.33	1474.89	1424.71	1679.55	1011.61	1331.33	1323.51	1040.43	946.205	868.331
SYNPCC7942_RS08955	1533.41	1386.34	1379.18	1722.33	1753.77	1828.43	1709.67	1727.32	1754.57	1650	1843.02	1468.71	1144.13	1072.65	1057.42	1625.07	1887.51	1238.86	1696.97	1816.56	1864.4	1675.62	1765.64	2027.25
SYNPCC7942_RS08960	367.139	358.418	367.208	536	563.12	524.106	507.713	530.069	504.661	318.789	376.958	358.139	225.392	256.024	227.956	505.418	544.474	524.752	511.145	510.941	618.689	388.408	439.104	488.864
SYNPCC7942_RS08965	139.115	129.335	131.884	97.55	132.988	184.788	112.58	93.0376	119.731	58.3863	93.1685	105.069	132.373	120.066	105.889	114.214	100.728	219.92	141.345	155.236	229.693	239.775	86.4377	117.373
SYNPCC7942_RS08970	298.105	259.515	293.076	166.779	127.793	194.514	166.662	173.833	154.42	169.32	161.706	205.619	281.203	243.664	274.282	205.045	196.011	184.258	207.088	225.143	166.713	250.993	182.096	186.885
SYNPCC7942_RS08975	695.577	698.239	655.112	361.879	339.742	424.688	385.199	385.616	453.188	392.356	415.51	514.048	702.651	708.038	660.337	291.38	344.833	289.548	297.483	341.313	317.68	342.136	341.141	411.375
SYNPCC7942_RS08980	1967.49	1983.98	1682.6	1084.59	1323.64	1334.58	1165.53	1357.61	1515.1	1221.44	1234.75	1312.8	1859.66	1892.81	1861.89	786.006	888.4	930.628	811.915	1095.9	1069.74	757.186	796.38	974.308
SYNPCC7942_RS08985	236.392	245.99	266.355	199.296	268.053	276.642	294.694	309.717	324.505	211.358	268.797	397.681	266.893	287.806	312.52	262.602	288.571	409.273	293.374	301.219	277.854	169.666	177.486	230.187
SYNPCC7942_RS08990	106.69	103.13	122.403	87.0607	68.5718	72.4023	96.0239	97.9343	111.898	51.38	73.8923	92.6416	126.649	127.129	108.831	95.328	146.1	92.5534	91.2171	90.4684	116.699	30.8483	43.7951	62.6748
SYNPCC7942_RS08995	62.7589	50.7196	60.3393	37.7613	39.4807	48.6284	36.4229	56.3122	39.1644	29.1932	36.4107	38.4124	67.9754	67.9787	74.2695	52.1606	69.8741	71.3255	55.8808	54.4867	70.3898	42.0659	27.6601	49.0003
SYNPCC7942_RS09000	2380.65	2343.24	2284.27	2590.84	2689.88	2462.76	2672.11	2617.29	2146.21	2994.05	2622.64	2270.85	2246.76	2289.21	2253.82	3447.1	3421.11	3433.82	3047.97	3089.29	3013.79	3368.07	2965.39	2723.51
SYNPCC7942_RS09005	3728.92	3853	3861.71	6023.97	5920.03	5101.66	7481.04	6948.44	5907.11	5081.94	4498.86	3870.61	1937.66	2158.55	1994.25	8256.66	7315.91	8765.4	6593.11	6986.63	6342.49	5992.98	4784.04	4643.63
SYNPCC7942_RS09010	326.346	277.267	317.212	783.547	621.302	511.139	791.37	760.215	656.843	450.742	494.757	342.322	191.762	153.614	160.304	985.655	990.035	480.598	892.449	915.993	966.933	705.304	572.794	539.003
SYNPCC7942_RS09015	2238.4	1958.62	2214.45	5099.87	4354.31	3978.89	5504.27	4916.3	4419.98	3367.72	3644.28	3319.28	1428.2	1346.33	1433.18	5851.88	6005.55	3840.54	6127.16	6220.73	6166.52	6039.26	4646.89	4012.33
SYNPCC7942_RS09020	434.082	354.192	427.547	481.456	411.431	293.932	469.082	418.669	305.482	311.783	282.718	225.955	254.013	229.539	266.194	579.162	553.548	407.574	527.58	378.323	350.097	402.43	367.649	343.002
SYNPCC7942_RS09025	280.323	240.073	277.561	394.396	299.222	319.867	278.138	280.337	228.273	332.802	378.029	384.124	393.542	398.161	414.733	429.875	519.973	271.716	351.72	376.266	409.372	357.56	467.916	456.956
SYNPCC7942_RS09030	868.164	1032.99	1065.42	727.954	675.328	581.38	673.271	591.278	619.917	823.247	721.788	790.843	1258.62	1285.42	1418.47	1232.97	1115.26	1044.41	996.814	835.805	943.779	705.304	810.21	834.145
SYNPCC7942_RS09035	422.576	398.994	348.244	251.742	242.079	272.319	228.471	210.559	243.938	304.777	249.52	246.291	315.549	269.266	275.753	232.025	205.993	212.278	167.642	186.077	198.203	392.615	315.786	275.769
SYNPCC7942_RS09040	59.6209	58.3275	45.6855	36.7124	36.3638	30.2577	45.2527	42.8462	30.2125	44.3736	33.198	44.0613	78.7083	70.6272	75.0049	26.0803	31.761	40.7574	41.9106	38.0379	31.4902	81.3273	49.5576	38.7444
SYNPCC7942_RS09045	373.415	343.202	420.651	271.671	254.547	255.029	232.886	228.921	262.961	262.738	252.733	343.452	406.421	408.755	434.587	237.421	279.497	310.776	311.453	283.742	292.673	301.472	257.008	299.7
SYNPCC7942_RS09050	78.4486	54.1009	56.0293	143.703	142.338	193.433	151.21	121.194	99.5895	93.4181	103.878	70.0461	52.2337	74.1586	74.2695	198.75	109.802	123.121	83.8212	113.086	151.894	114.98	86.4377	90.0238
SYNPCC7942_RS09055	3279.15	3519.94	2278.24	7764.14	10786.5	11550.9	3791.29	3758.23	5216.7	5765.06	5040.74	4864.82	2446.4	2717.38	2228.82	5830.3	6263.26	10379.6	4688.23	5422.97	5613.59	7475.1	6677.6	6072.62
SYNPCC7942_RS09060	774.026	812.359	902.503	867.461	901.823	1013.63	871.941	827.545	894.068	864.117	945.607	1029.23	1531.95	1423.14	1350.09	1328.3	1235.05	1480	819.311	941.694	963.229	716.522	758.347	747.54
SYNPCC7942_RS09065	13436.7	15028.2	16076.1	17473	15208.4	17135.6	24407.7	21590.8	21938.8	42815.8	37090.7	39278.9	55838.5	60288.3	56115.4	39943.3	34017.8	43333.7	25005	25897.6	24828.1	18507.6	21928.7	19604.7
SYNPCC7942_RS09070	924.647	879.139	837.854	794.036	646.237	601.912	1222.93	952.411	880.64	2278.23	1848.38	2242.61	4278.87	4967.74	4692.22	2662.89	2252.31	2831.79	1605.75	1292.26	1274.43	652.021	1024.58	815.912
SYNPCC7942_RS09075	1180.91	1251.93	1036.11	1582.83	1721.57	1290.27	1543.01	1562.05	1218.57	1337.05	1218.69	952.401	842.895	923.451	912.559	1514.46	1358.46	1789.08	1248.28	1208.99	1092.89	1243.75	1317.31	1345.8
SYNPCC7942_RS09080	800.175	733.743	793.03	1167.45	991.174	835.328	1219.61	1025.86	882.878	921.336	903.842	730.965	591.028	567.667	610.334	1199.69	1248.66	778.637	1195.68	1033.19	913.215	1176.44	1206.67	1131.57
SYNPCC7942_RS09085	1659.97	1560.47	1671.4	2893.98	3016.12	3275.4	5003.18	4837.95	4663.92	2515.28	2269.24	2290.06	1939.8	1970.5	1909.68	2514.5	2615.29	2563.47	2296.86	2280.22	2013.52	1368.54	1854.38	1620.43
SYNPCC7942_RS09090	405.841	429.426	418.927	395.445	416.625	416.043	379.681	368.478	415.143	394.691	358.752	318.597	556.683	467.023	478.707	581.86	644.294	423.708	457.729	484.212	459.386	1074.08	387.241	364.653
SYNPCC7942_RS09095	37.6553	32.9677	31.0316	41.957	61.299	76.7249	51.875	57.5364	52.5922	33.8641	24.6308	30.5039	73.6996	52.9704	67.6514	61.1538	57.1698	83.2131	47.663	54.4867	51.8662	84.1317	51.8626	21.6513
SYNPCC7942_RS09100	148.529	120.036	151.71	147.898	118.442	164.256	146.795	133.435	130.921	128.45	126.367	137.833	235.409	229.539	242.663	221.233	248.643	187.654	193.939	153.179	132.444	113.578	134.843	149.28
SYNPCC7942_RS09105	6290.53	7111.73	5977.04	7134.78	7811.99	7126.77	6809.97	7143.08	6164.48	8756.78	7543.44	6226.19	4064.21	4233.22	4230.42	5578.49	5472.87	6775.08	7029.47	7192.24	7135.3	8654.35	8287.65	7401.33
SYNPCC7942_RS09110	475.921	462.393	376.689	715.367	636.886	590.025	709.694	751.645	606.489	437.897	471.197	360.399	244.711	248.078	268.4	906.515	901.104	631.74	666.46	660.008	637.213	506.193	399.919	464.933
SYNPCC7942_RS09115	511.485	525.793	459.44	545.441	654.549	550.042	614.774	675.746	580.752	356.156	338.405	233.864	278.341	305.463	324.286	674.49	707.816	717.501	474.987	529.446	624.246	347.744	278.906	279.188
SYNPCC7942_RS09120	291.829	308.544	354.278	341.949	365.716	351.205	292.487	315.838	217.083	333.97	261.3	297.131	262.6	281.626	249.281	358.829	295.831	427.104	291.73	300.191	272.297	297.265	336.531	282.606
SYNPCC7942_RS09125	146.437	128.49	152.572	138.458	117.403	150.208	126.928	107.728	90.6376	177.494	168.132	154.779	130.942	144.786	152.951	128.603	130.674	97.6481	129.841	134.675	107.437	211.732	206.298	218.792
SYNPCC7942_RS09130	395.381	467.465	431.857	201.394	262.858	979.052	230.678	236.266	212.607	328.131	297.711	450.781	785.652	621.52	656.66	211.34	248.643	550.226	230.097	260.097	555.709	2099.09	263.923	316.793
SYNPCC7942_RS09135	290.783	332.213	330.142	179.366	256.625	284.206	316.769	345.218	351.361	364.331	345.902	332.154	423.594	536.767	538.27	180.763	150.638	235.204	208.731	245.704	255.626	187.894	200.536	216.513
SYNPCC7942_RS09140	232.208	261.206	292.214	280.063	263.897	256.11	354.295	301.148	290.936	231.21	258.088	265.497	425.025	394.63	376.495	463.15	488.212	355.779	411.71	340.285	318.606	273.428	252.398	248.42
SYNPCC7942_RS09145	3222.67	3547.83	3055.75	1356.26	1710.14	3299.17	1813.42	2108.04	2984.33	1465.5	1610.64	1971.46	3307.9	3511.94	2752.38	2608.03	4705.16	3112	1298.41	2517.7	1598.59	869.361	1386.46	1201.08
SYNPCC7942_RS09150	112.966	96.3672	132.746	75.5226	87.2732	108.063	113.683	99.1584	128.683	93.4181	109.232	131.054	142.391	125.363	117.655	130.401	171.509	131.613	89.5736	127.478	87.0611	145.828	86.4377	85.4657
SYNPCC7942_RS09155	231.162	226.547	193.948	256.987	311.69	328.512	290.279	314.614	240.581	263.906	254.875	315.207	225.392	241.898	217.661	346.238	303.09	309.077	311.453	316.639	288.042	329.516	322.701	312.235
SYNPCC7942_RS09160	737.417	663.581	793.892	426.912	327.274	369.576	374.162	295.027	330.1	413.375	435.857	414.628	742.005	661.248	728.724	435.271	419.245	306.53	404.314	332.06	398.258	372.984	427.579	468.352
SYNPCC7942_RS09165	294.967	247.681	198.258	251.742	356.365	385.786	214.122	231.37	328.981	350.318	397.305	390.902	316.98	272.798	297.813	196.951	196.918	169.823	251.463	249.816	264.888	185.09	269.686	262.095
SYNPCC7942_RS09170	32.4254	27.0504	28.4457	12.5871	21.8183	21.6126	19.867	24.4836	26.8556	8.17408	21.4181	15.8169	34.3455	38.845	33.0904	31.4762	34.4833	17.8314	29.5839	24.6732	21.3022	18.2285	23.0501	14.814
SYNPCC7942_RS09175	337.852	280.648	310.316	217.127	231.689	236.658	237.3	236.266	242.819	317.622	345.902	307.299	289.074	293.103	277.959	248.212	225.049	186.805	191.474	224.115	205.612	351.951	297.346	299.7
SYNPCC7942_RS09180	56.483	56.6369	68.0972	30.4188	23.8962	27.0158	23.1782	40.3979	33.5695	25.69	36.4107	31.6337	42.9318	38.845	47.7972	27.8789	23.5939	23.7752	31.2275	24.6732	33.3425	39.2615	26.5076	37.6049
SYNPCC7942_RS09185	97.2762	59.1728	77.5791	36.7124	38.4417	25.9352	60.7048	40.3979	41.4024	49.0445	38.5525	32.7635	78.7083	92.6983	75.7402	62.9524	65.3369	35.6628	50.9501	49.3464	46.3091	43.4681	40.3376	30.7676
SYNPCC7942_RS09190	10248.5	10544.6	8038.92	6105.79	5946	5268.08	5014.21	4463.35	4388.65	7281.94	7046.54	5502.01	8939.83	10601.1	8818.95	4219.61	3893.9	3624.02	3329.01	3420.32	3273.13	5401.26	6429.82	5386.62
SYNPCC7942_RS09195	2898.41	3033.88	2614.41	2892.93	2831.18	2346.05	2555.12	2505.89	2119.35	2769.85	2818.62	2331.86	2212.42	2494.91	2472.95	2471.33	2331.26	2373.27	2022.39	1908.06	1881.07	2246.32	2755.64	2463.69
SYNPCC7942_RS09200	3256.14	3711.83	4126.34	2674.76	2790.66	3004.16	2717.37	2617.29	2874.67	2345.96	2467.36	2706.94	2049.28	2116.17	2217.79	2014.48	1982.79	2347.8	2332.2	2212.36	2194.12	1786.4	2612.73	2649.44
SYNPCC7942_RS14065	203.966	156.385	174.122	187.757	114.286	135.079	256.064	130.987	127.564	248.726	190.621	122.016	274.764	291.337	283.842	276.091	220.512	81.5149	129.841	136.731	80.5778	169.666	318.091	202.838
SYNPCC7942_RS09205	2859.71	3530.93	1567.1	4411.78	2139.23	1054.7	8644.36	2911.1	1273.4	13837.6	4398.2	1439.33	12622.7	11309.2	9914.61	9678.49	4938.38	2442.05	3430.91	2303.86	1406.87	12998.4	11656.4	3474.46
SYNPCC7942_RS09210	98.3222	82.842	99.9908	98.5989	97.6628	102.66	91.609	95.4859	109.66	86.4117	65.3251	61.0079	102.321	105.058	122.802	112.415	134.304	129.065	112.583	124.394	125.034	124.795	96.8103	91.1634
SYNPCC7942_RS09215	120.288	134.407	123.265	152.094	153.767	121.031	168.87	154.246	157.777	114.437	102.807	115.237	164.572	135.075	161.775	178.065	183.306	135.009	143.811	151.123	155.598	178.079	123.318	141.303
SYNPCC7942_RS09220	601.439	636.531	537.882	533.903	474.808	521.945	596.011	585.157	486.758	465.923	493.686	473.376	797.101	768.071	777.256	541.391	517.25	471.258	505.392	467.763	464.943	539.845	499.034	534.445
SYNPCC7942_RS09225	209.196	205.414	161.192	103.844	122.598	153.45	185.426	148.126	162.253	200.849	130.65	128.794	206.788	204.819	172.805	139.395	99.8202	146.048	149.563	118.226	154.672	161.252	179.791	148.14
SYNPCC7942_RS09230	38.7013	42.2663	24.1357	19.9296	14.5455	9.72569	22.0745	15.9143	22.3797	15.1804	16.0635	15.8169	62.9667	80.3385	77.9462	25.181	22.6864	11.0385	30.4057	11.3086	19.4498	12.6198	14.9825	7.97679
SYNPCC7942_RS09235	323.208	314.461	276.699	175.17	209.871	200.998	166.662	150.574	147.706	199.681	142.43	132.184	535.932	496.156	541.947	183.461	150.638	144.349	144.633	160.376	131.518	260.808	233.958	150.42
SYNPCC7942_RS09240	29724.7	32632.1	24125.4	45017.7	35559.7	27093.6	31727.6	24852	22794.8	43644.9	35535.8	28834.1	44687.7	40902.9	38445.1	34903.5	32428	24892.6	24064.1	22948.1	19088.6	57440.9	49034.4	37754.2
SYNPCC7942_RS09245	2738.38	2742.24	2045.5	3188.73	1777.67	1825.19	1990.01	1200.92	1257.74	1500.53	897.416	941.103	5438.03	4857.39	4487.06	3505.55	3475.56	4900.23	3467.89	2727.42	2353.43	5779.85	1778.31	884.285
SYNPCC7942_RS14185	336.806	341.512	305.144	489.848	290.911	189.111	326.702	221.576	163.372	288.428	169.203	158.169	1107.64	853.707	787.551	535.995	426.505	327.758	332.819	233.367	206.538	865.155	360.734	229.048
SYNPCC7942_RS09250	1163.13	1092.16	1140.41	1689.82	1625.98	1519.37	1580.53	1487.38	1526.29	1642.99	1574.23	1628.01	1452.53	1450.51	1445.68	1661.94	1668.81	1565.77	1798.05	1535.91	1507.82	1644.78	1633.1	1607.89
SYNPCC7942_RS09255	848.291	777.7	796.478	1141.23	992.213	883.957	952.513	875.287	873.926	1149.04	1325.78	1282.3	1182.77	1247.45	1098.6	1112.46	1243.22	770.146	1106.11	1050.67	999.35	1159.62	1136.37	1229.57
SYNPCC7942_RS09260	85.7704	114.964	93.9569	124.822	152.728	129.676	118.098	135.884	126.445	134.289	144.572	110.718	68.6909	58.2675	72.0635	99.8246	107.987	84.9114	111.762	104.861	135.222	112.176	115.25	123.071
SYNPCC7942_RS09265	382.829	415.901	383.585	394.396	493.509	512.219	497.779	548.432	570.681	497.451	511.891	480.155	450.069	451.132	454.441	427.177	428.319	420.311	459.373	473.931	460.312	447.3	475.984	434.166
SYNPCC7942_RS09270	2572.07	2698.28	2874.74	1419.19	1644.68	1940.81	1959.11	2350.42	2622.9	2340.12	2900	3659.34	3700.01	4103.44	3720.83	1298.62	1554.47	1617.56	1500.56	1577.03	1831.99	1114.75	1267.75	1627.27
SYNPCC7942_RS09275	468.599	494.516	608.565	283.21	289.872	310.141	382.992	439.48	455.426	409.872	515.104	534.384	674.029	761.891	727.253	248.212	361.168	299.737	354.185	308.415	345.466	312.69	344.598	344.142
SYNPCC7942_RS09280	1229.03	1073.56	1180.93	963.962	789.614	787.781	1072.82	934.048	863.855	1077.81	1202.62	1196.43	1273.64	1199.78	1162.58	954.179	1076.24	703.915	1061.73	936.554	982.679	1405	1391.07	1337.82
SYNPCC7942_RS09285	9486	8908.89	10577.5	12452.8	12369.9	12683.4	12090.2	12265	12143.2	13842.2	15247.5	15708.4	10869.6	11978.4	11736.8	11178.6	12109.1	9896.42	12422.8	11900.7	12215.4	11228.8	13457.8	12527
SYNPCC7942_RS09290	4177.65	4264.67	3755.69	5398.81	7246.79	7238.07	5593.67	6534.66	6256.24	5125.15	6214.45	4621.91	2119.4	2369.54	2146.46	4876.12	5235.12	5675.47	6095.11	7322.8	7431.68	5010.04	5109.05	5297.73
SYNPCC7942_RS09295	489.519	496.207	447.373	617.817	805.199	877.473	714.109	738.18	739.648	476.432	505.466	370.566	274.764	273.681	275.753	553.982	461.895	422.859	424.858	474.959	511.252	795.045	533.609	451.259
SYNPCC7942_RS09300	209.196	187.662	170.674	267.476	315.846	429.011	176.596	177.506	251.771	258.067	247.379	256.459	208.935	200.405	230.162	216.736	216.882	220.77	191.474	218.975	191.72	269.222	206.298	218.792
SYNPCC7942_RS09305	280.323	331.368	211.187	337.754	494.548	586.783	285.864	339.097	431.928	280.254	306.278	263.238	187.469	195.108	196.336	209.542	224.142	295.492	221.058	264.209	279.707	242.58	207.451	213.094
SYNPCC7942_RS09310	848.291	779.391	737.863	434.255	267.014	263.674	314.561	290.13	287.579	446.071	426.219	436.093	984.57	874.895	1004.48	339.943	395.651	263.225	370.621	339.257	307.492	479.551	545.134	584.585
SYNPCC7942_RS09315	1604.53	1475.09	1530.89	1108.71	919.485	1035.25	1013.22	897.323	942.184	1229.62	1153.36	1195.3	1556.99	1576.75	1582.46	944.287	950.107	948.46	922.854	858.422	803.925	1535.4	1462.53	1431.26
SYNPCC7942_RS09320	1459.14	1246.86	1336.95	1280.74	964.161	936.908	1050.74	962.204	1063.03	1200.42	1354.69	1481.14	1768.08	2504.62	2294.27	1928.14	1915.64	1572.56	1383.05	1193.57	1213.3	1009.58	1276.97	1425.57
SYNPCC7942_RS09325	9443.12	9946.95	9934.43	6328.16	5660.29	5735.99	7368.46	6939.87	7061.9	14061.8	14103.8	17096.9	31491.2	39670.4	35358.2	16513.3	16846	16158.6	10808	11134.8	10644.6	5242.81	8211.59	8328.91
SYNPCC7942_RS09330	293.921	262.051	317.212	185.66	167.274	136.16	161.144	211.783	227.154	149.469	176.699	209.009	377.8	378.739	400.026	285.085	281.312	226.713	243.246	177.853	159.303	124.795	122.165	170.931
SYNPCC7942_RS09335	154.805	145.396	139.642	136.36	129.871	121.031	129.136	165.264	153.301	107.431	131.721	150.26	166.003	169.505	158.098	160.079	156.083	93.4025	129.841	113.086	112.994	201.916	118.708	83.1866
SYNPCC7942_RS09340	878.624	872.377	874.058	622.012	542.34	584.622	820.066	842.235	857.141	834.924	868.502	913.989	1097.62	1184.77	1119.19	796.798	788.58	617.306	677.965	631.223	613.132	520.215	645.402	621.05
SYNPCC7942_RS09345	485.335	444.642	531.848	582.153	308.573	372.818	476.808	432.135	469.973	493.948	509.75	680.125	773.488	726.578	639.012	660.101	740.484	397.385	686.183	536.642	454.755	454.311	532.457	560.655
SYNPCC7942_RS09350	171.541	135.252	112.059	156.29	158.962	130.756	178.803	150.574	125.326	85.244	102.807	96.031	109.476	132.426	133.832	231.125	221.419	133.311	206.266	178.881	210.243	123.393	140.605	139.024
[truncated: 908 more rows]

## Sheet: D-2A. Nght vs Day DEGs Hour 0
locus_tag	baseMean	log2FoldChange	lfcSE	stat	pvalue	padj	gene_type	start	end	length	strand	gene_product	COG_category	gene_name	GOs	KEGG_Pathway
[truncated: 365 more rows]

## Sheet: D-2B. Nght vs Day DEGs Hour 2
locus_tag	baseMean	log2FoldChange	lfcSE	stat	pvalue	padj	gene_type	start	end	length	strand	gene_product	COG_category	gene_name	GOs	KEGG_Pathway
[truncated: 131 more rows]

[truncated: 2 more sheets: D-2C. Nght vs Day DEGs Hour 4, D-2D. Nght vs Day DEGs Hour 8]
